# Supplementary material for: Order-of-magnitude enhancement in photocurrent generation of Synechocystis sp. PCC 6803 by outer membrane deprivation
Source: Nat Commun. 2022 Jun 2;13:3067. doi: 10.1038/s41467-022-30764-z (PMC9163127; doi:10.1038/s41467-022-30764-z)
Supplement: Supplementary file 4 — Source Data [file 41467_2022_30764_MOESM4_ESM.xlsx]

## Sheet: Fig 1b
Fig 1b	slr0688i
		GRAPHTEC Corporation				GRAPHTEC Corporation				GRAPHTEC Corporation				GRAPHTEC Corporation				GRAPHTEC Corporation				GRAPHTEC Corporation					GRAPHTEC Corporation				GRAPHTEC Corporation				GRAPHTEC Corporation				GRAPHTEC Corporation					GRAPHTEC Corporation				GRAPHTEC Corporation
		GL220				GL220				GL220				GL220				GL220				GL220					GL220				GL220				GL220				GL220					GL220				GL220
		Ver1.09				Ver1.09				Ver1.09				Ver1.09				Ver1.09				Ver1.09					Ver1.09				Ver1.09				Ver1.09				Ver1.09					Ver1.09				Ver1.09
		1s				1s				1s				1s				1s				1s					1s				1s				1s				1s					1s				1s
		1116				544				421				553				576				733					707				841				2387				804					234				3180
		2019-11-11	10:24:18			2019-12-24	14:26:20			2019-12-27	15:01:31			2019-12-27	16:15:26			2019-12-27	17:00:15			2020-01-07	20:02:23				2020-01-11	11:30:38			2020-01-17	15:27:28			2020-01-17	15:45:16			2020-01-18	17:06:20				2020-02-03	16:44:11			2020-02-04	08:06:52
		2019-11-11	10:42:55			2019-12-24	14:35:24			2019-12-27	15:08:32			2019-12-27	16:24:39			2019-12-27	17:09:51			2020-01-07	20:14:35				2020-01-11	11:42:25			2020-01-17	15:41:30			2020-01-17	16:25:03			2020-01-18	17:19:44				2020-02-03	16:48:06			2020-02-04	08:59:52
		2019-11-11	10:24:20			2019-12-24	14:26:21			2019-12-27	15:01:32			2019-12-27	16:15:27			2019-12-27	17:00:16			2020-01-07	20:02:23				2020-01-11	11:30:39			2020-01-17	15:27:30			2020-01-17	15:45:17			2020-01-18	17:06:21				2020-02-03	16:44:13			2020-02-04	08:06:53
	CH				CH				CH				CH				CH				CH					CH				CH				CH				CH					CH				CH
	CH9	CH 9	DC	1V	CH8	CH 8	DC	1V	CH4	CH 4	DC	1V	CH4	CH 4	DC	1V	CH8	CH 8	DC	1V	CH8	CH 8	DC	1V	Off	CH4	CH 4	DC	1V	CH4	CH 4	DC	1V	CH4	CH 4	DC	1V	CH4	CH 4	DC	1V	Off	CH4	CH 4	DC	1V	CH4	CH 4	DC
	Logic/Pulse	Off			Logic/Pulse	Off			Logic/Pulse	Off			Logic/Pulse	Off			Logic/Pulse	Off			CH9	CH 9	DC	1V	Off	Logic/Pulse	Off			Logic/Pulse	Off			Logic/Pulse	Off			CH6	CH 6	DC	1V	Off	Logic/Pulse	Off			Logic/Pulse	Off
																					Logic/Pulse	Off																Logic/Pulse	Off
			ms	CH9			ms	CH8			ms	CH4			ms	CH4			ms	CH8								ms	CH4			ms	CH4			ms	CH4								ms	CH4			ms
	NO.	Time	ms	V	NO.	Time	ms	V	NO.	Time	ms	V	NO.	Time	ms	V	NO.	Time	ms	V			ms	CH8	CH9	NO.	Time	ms	V	NO.	Time	ms	V	NO.	Time	ms	V			ms	CH4	CH6	NO.	Time	ms	V	NO.	Time	ms
	1	2019-11-11 10:24:20	0	-0.0008	1	2019-12-24 14:26:21	0	0.1772	1	2019-12-27 15:01:32	0	0.6826	1	2019-12-27 16:15:27	0	0.086	1	2019-12-27 17:00:16	0	0.5267	NO.	Time	ms	V	V	1	2020-01-11 11:30:39	0	0.6429	1	2020-01-17 15:27:30	0	0.3911	1	2020-01-17 15:45:17	0	0.2914	NO.	Time	ms	V	V	1	2020-02-03 16:44:13	0	0.2792	1	2020-02-04 08:06:53	0
	2	2019-11-11 10:24:21	0	0.0006	2	2019-12-24 14:26:22	0	0.1769	2	2019-12-27 15:01:33	0	0.6841	2	2019-12-27 16:15:28	0	0.0857	2	2019-12-27 17:00:17	0	0.525	1	2020-01-07 20:02:23	0	0.2345	0.1563	2	2020-01-11 11:30:40	0	0.6423	2	2020-01-17 15:27:31	0	0.389	2	2020-01-17 15:45:18	0	0.2924	1	2020-01-18 17:06:21	0	0.2102	0.2071	2	2020-02-03 16:44:14	0	0.2817	2	2020-02-04 08:06:54	0
	3	2019-11-11 10:24:22	0	0.0005	3	2019-12-24 14:26:23	0	0.1768	3	2019-12-27 15:01:34	0	0.6863	3	2019-12-27 16:15:29	0	0.0849	3	2019-12-27 17:00:18	0	0.5222	2	2020-01-07 20:02:24	0	0.2339	0.1552	3	2020-01-11 11:30:41	0	0.6422	3	2020-01-17 15:27:32	0	0.3865	3	2020-01-17 15:45:19	0	0.2883	2	2020-01-18 17:06:22	0	0.2084	0.2079	3	2020-02-03 16:44:15	0	0.2778	3	2020-02-04 08:06:55	0
	4	2019-11-11 10:24:23	0	0.003	4	2019-12-24 14:26:24	0	0.1761	4	2019-12-27 15:01:35	0	0.6848	4	2019-12-27 16:15:30	0	0.0859	4	2019-12-27 17:00:19	0	0.5213	3	2020-01-07 20:02:25	0	0.2352	0.1545	4	2020-01-11 11:30:42	0	0.6412	4	2020-01-17 15:27:33	0	0.3853	4	2020-01-17 15:45:20	0	0.29	3	2020-01-18 17:06:23	0	0.2041	0.2075	4	2020-02-03 16:44:16	0	0.2807	4	2020-02-04 08:06:56	0
	5	2019-11-11 10:24:24	0	0.0008	5	2019-12-24 14:26:25	0	0.1762	5	2019-12-27 15:01:36	0	0.6834	5	2019-12-27 16:15:31	0	0.0857	5	2019-12-27 17:00:20	0	0.5185	4	2020-01-07 20:02:26	0	0.2337	0.154	5	2020-01-11 11:30:43	0	0.6377	5	2020-01-17 15:27:34	0	0.3849	5	2020-01-17 15:45:21	0	0.2884	4	2020-01-18 17:06:24	0	0.2006	0.2066	5	2020-02-03 16:44:17	0	0.2795	5	2020-02-04 08:06:57	0
	6	2019-11-11 10:24:25	0	0.0011	6	2019-12-24 14:26:26	0	0.1764	6	2019-12-27 15:01:37	0	0.681	6	2019-12-27 16:15:32	0	0.0869	6	2019-12-27 17:00:21	0	0.5187	5	2020-01-07 20:02:27	0	0.233	0.1549	6	2020-01-11 11:30:44	0	0.6402	6	2020-01-17 15:27:35	0	0.3831	6	2020-01-17 15:45:22	0	0.2908	5	2020-01-18 17:06:25	0	0.2021	0.2069	6	2020-02-03 16:44:18	0	0.2785	6	2020-02-04 08:06:58	0
	7	2019-11-11 10:24:26	0	0.0015	7	2019-12-24 14:26:27	0	0.1763	7	2019-12-27 15:01:38	0	0.6813	7	2019-12-27 16:15:33	0	0.0859	7	2019-12-27 17:00:22	0	0.5163	6	2020-01-07 20:02:28	0	0.2318	0.1525	7	2020-01-11 11:30:45	0	0.6395	7	2020-01-17 15:27:36	0	0.3795	7	2020-01-17 15:45:23	0	0.2893	6	2020-01-18 17:06:26	0	0.1998	0.2062	7	2020-02-03 16:44:19	0	0.2779	7	2020-02-04 08:06:59	0
	8	2019-11-11 10:24:27	0	0.0008	8	2019-12-24 14:26:28	0	0.1761	8	2019-12-27 15:01:39	0	0.6856	8	2019-12-27 16:15:34	0	0.0858	8	2019-12-27 17:00:23	0	0.5167	7	2020-01-07 20:02:29	0	0.2317	0.1534	8	2020-01-11 11:30:46	0	0.6381	8	2020-01-17 15:27:37	0	0.382	8	2020-01-17 15:45:24	0	0.2877	7	2020-01-18 17:06:27	0	0.1964	0.2071	8	2020-02-03 16:44:20	0	0.2781	8	2020-02-04 08:07:00	0
	9	2019-11-11 10:24:28	0	0.0021	9	2019-12-24 14:26:29	0	0.1757	9	2019-12-27 15:01:40	0	0.6869	9	2019-12-27 16:15:35	0	0.0864	9	2019-12-27 17:00:24	0	0.5143	8	2020-01-07 20:02:30	0	0.2308	0.1528	9	2020-01-11 11:30:47	0	0.6391	9	2020-01-17 15:27:38	0	0.3805	9	2020-01-17 15:45:25	0	0.2876	8	2020-01-18 17:06:28	0	0.1925	0.2067	9	2020-02-03 16:44:21	0	0.2793	9	2020-02-04 08:07:01	0
	10	2019-11-11 10:24:29	0	0.0027	10	2019-12-24 14:26:30	0	0.1768	10	2019-12-27 15:01:41	0	0.6886	10	2019-12-27 16:15:36	0	0.0864	10	2019-12-27 17:00:25	0	0.5138	9	2020-01-07 20:02:31	0	0.2322	0.1527	10	2020-01-11 11:30:48	0	0.6366	10	2020-01-17 15:27:39	0	0.3786	10	2020-01-17 15:45:26	0	0.2887	9	2020-01-18 17:06:29	0	0.1913	0.2076	10	2020-02-03 16:44:22	0	0.2769	10	2020-02-04 08:07:02	0
	11	2019-11-11 10:24:30	0	0.0031	11	2019-12-24 14:26:31	0	0.1759	11	2019-12-27 15:01:42	0	0.6869	11	2019-12-27 16:15:37	0	0.0857	11	2019-12-27 17:00:26	0	0.5148	10	2020-01-07 20:02:32	0	0.23	0.1489	11	2020-01-11 11:30:49	0	0.6369	11	2020-01-17 15:27:40	0	0.3786	11	2020-01-17 15:45:27	0	0.2861	10	2020-01-18 17:06:30	0	0.1911	0.2036	11	2020-02-03 16:44:23	0	0.2762	11	2020-02-04 08:07:03	0
	12	2019-11-11 10:24:31	0	0.0031	12	2019-12-24 14:26:32	0	0.1762	12	2019-12-27 15:01:43	0	0.6866	12	2019-12-27 16:15:38	0	0.0853	12	2019-12-27 17:00:27	0	0.514	11	2020-01-07 20:02:33	0	0.2293	0.1485	12	2020-01-11 11:30:50	0	0.6366	12	2020-01-17 15:27:41	0	0.3779	12	2020-01-17 15:45:28	0	0.2866	11	2020-01-18 17:06:31	0	0.1882	0.2064	12	2020-02-03 16:44:24	0	0.2771	12	2020-02-04 08:07:04	0
	13	2019-11-11 10:24:32	0	0.003	13	2019-12-24 14:26:33	0	0.1762	13	2019-12-27 15:01:44	0	0.6878	13	2019-12-27 16:15:39	0	0.0863	13	2019-12-27 17:00:28	0	0.5141	12	2020-01-07 20:02:34	0	0.2288	0.15	13	2020-01-11 11:30:51	0	0.6345	13	2020-01-17 15:27:42	0	0.3734	13	2020-01-17 15:45:29	0	0.2856	12	2020-01-18 17:06:32	0	0.1865	0.2056	13	2020-02-03 16:44:25	0	0.2741	13	2020-02-04 08:07:05	0
	14	2019-11-11 10:24:33	0	0.0038	14	2019-12-24 14:26:34	0	0.1761	14	2019-12-27 15:01:45	0	0.6842	14	2019-12-27 16:15:40	0	0.0862	14	2019-12-27 17:00:29	0	0.5122	13	2020-01-07 20:02:35	0	0.2286	0.1483	14	2020-01-11 11:30:52	0	0.6341	14	2020-01-17 15:27:43	0	0.3755	14	2020-01-17 15:45:30	0	0.2862	13	2020-01-18 17:06:33	0	0.1847	0.2026	14	2020-02-03 16:44:26	0	0.2755	14	2020-02-04 08:07:06	0
	15	2019-11-11 10:24:34	0	0.0033	15	2019-12-24 14:26:35	0	0.1764	15	2019-12-27 15:01:46	0	0.6883	15	2019-12-27 16:15:41	0	0.0854	15	2019-12-27 17:00:30	0	0.5103	14	2020-01-07 20:02:36	0	0.2265	0.1491	15	2020-01-11 11:30:53	0	0.631	15	2020-01-17 15:27:44	0	0.3724	15	2020-01-17 15:45:31	0	0.2853	14	2020-01-18 17:06:34	0	0.1821	0.2039	15	2020-02-03 16:44:27	0	0.2756	15	2020-02-04 08:07:07	0
	16	2019-11-11 10:24:35	0	0.0026	16	2019-12-24 14:26:36	0	0.1754	16	2019-12-27 15:01:47	0	0.6855	16	2019-12-27 16:15:42	0	0.0851	16	2019-12-27 17:00:31	0	0.5081	15	2020-01-07 20:02:37	0	0.2281	0.1477	16	2020-01-11 11:30:54	0	0.6335	16	2020-01-17 15:27:45	0	0.3731	16	2020-01-17 15:45:32	0	0.285	15	2020-01-18 17:06:35	0	0.1814	0.2024	16	2020-02-03 16:44:28	0	0.275	16	2020-02-04 08:07:08	0
	17	2019-11-11 10:24:36	0	0.0046	17	2019-12-24 14:26:37	0	0.1753	17	2019-12-27 15:01:48	0	0.685	17	2019-12-27 16:15:43	0	0.0853	17	2019-12-27 17:00:32	0	0.5091	16	2020-01-07 20:02:38	0	0.2274	0.1471	17	2020-01-11 11:30:55	0	0.6327	17	2020-01-17 15:27:46	0	0.3705	17	2020-01-17 15:45:33	0	0.2848	16	2020-01-18 17:06:36	0	0.1823	0.2033	17	2020-02-03 16:44:29	0	0.2722	17	2020-02-04 08:07:09	0
	18	2019-11-11 10:24:37	0	0.0044	18	2019-12-24 14:26:38	0	0.1759	18	2019-12-27 15:01:49	0	0.6864	18	2019-12-27 16:15:44	0	0.0854	18	2019-12-27 17:00:33	0	0.5074	17	2020-01-07 20:02:39	0	0.2272	0.1464	18	2020-01-11 11:30:56	0	0.6305	18	2020-01-17 15:27:47	0	0.37	18	2020-01-17 15:45:34	0	0.2851	17	2020-01-18 17:06:37	0	0.1794	0.2026	18	2020-02-03 16:44:30	0	0.2755	18	2020-02-04 08:07:10	0
	19	2019-11-11 10:24:38	0	0.0045	19	2019-12-24 14:26:39	0	0.1756	19	2019-12-27 15:01:50	0	0.6871	19	2019-12-27 16:15:45	0	0.085	19	2019-12-27 17:00:34	0	0.5038	18	2020-01-07 20:02:40	0	0.2236	0.1486	19	2020-01-11 11:30:57	0	0.6285	19	2020-01-17 15:27:48	0	0.3699	19	2020-01-17 15:45:35	0	0.2835	18	2020-01-18 17:06:38	0	0.1767	0.2038	19	2020-02-03 16:44:31	0	0.273	19	2020-02-04 08:07:11	0
	20	2019-11-11 10:24:39	0	0.0033	20	2019-12-24 14:26:40	0	0.1762	20	2019-12-27 15:01:51	0	0.6876	20	2019-12-27 16:15:46	0	0.0839	20	2019-12-27 17:00:35	0	0.5022	19	2020-01-07 20:02:41	0	0.2251	0.1489	20	2020-01-11 11:30:58	0	0.6294	20	2020-01-17 15:27:49	0	0.3664	20	2020-01-17 15:45:36	0	0.2853	19	2020-01-18 17:06:39	0	0.1751	0.1997	20	2020-02-03 16:44:32	0	0.2729	20	2020-02-04 08:07:12	0
	21	2019-11-11 10:24:40	0	0.0052	21	2019-12-24 14:26:41	0	0.1753	21	2019-12-27 15:01:52	0	0.6862	21	2019-12-27 16:15:47	0	0.0864	21	2019-12-27 17:00:36	0	0.5034	20	2020-01-07 20:02:42	0	0.2238	0.1457	21	2020-01-11 11:30:59	0	0.6286	21	2020-01-17 15:27:50	0	0.3634	21	2020-01-17 15:45:37	0	0.2832	20	2020-01-18 17:06:40	0	0.1774	0.2007	21	2020-02-03 16:44:33	0	0.275	21	2020-02-04 08:07:13	0
	22	2019-11-11 10:24:41	0	0.007	22	2019-12-24 14:26:42	0	0.1756	22	2019-12-27 15:01:53	0	0.6862	22	2019-12-27 16:15:48	0	0.0866	22	2019-12-27 17:00:37	0	0.501	21	2020-01-07 20:02:43	0	0.2267	0.1469	22	2020-01-11 11:31:00	0	0.628	22	2020-01-17 15:27:51	0	0.3657	22	2020-01-17 15:45:38	0	0.2833	21	2020-01-18 17:06:41	0	0.1754	0.2001	22	2020-02-03 16:44:34	0	0.2739	22	2020-02-04 08:07:14	0
	23	2019-11-11 10:24:42	0	0.0057	23	2019-12-24 14:26:43	0	0.1751	23	2019-12-27 15:01:54	0	0.6881	23	2019-12-27 16:15:49	0	0.0862	23	2019-12-27 17:00:38	0	0.4999	22	2020-01-07 20:02:44	0	0.2238	0.1461	23	2020-01-11 11:31:01	0	0.6283	23	2020-01-17 15:27:52	0	0.3653	23	2020-01-17 15:45:39	0	0.2838	22	2020-01-18 17:06:42	0	0.1737	0.1995	23	2020-02-03 16:44:35	0	0.2743	23	2020-02-04 08:07:15	0
	24	2019-11-11 10:24:43	0	0.0057	24	2019-12-24 14:26:44	0	0.1751	24	2019-12-27 15:01:55	0	0.6882	24	2019-12-27 16:15:50	0	0.0853	24	2019-12-27 17:00:39	0	0.4982	23	2020-01-07 20:02:45	0	0.223	0.1463	24	2020-01-11 11:31:02	0	0.6291	24	2020-01-17 15:27:53	0	0.3635	24	2020-01-17 15:45:40	0	0.2818	23	2020-01-18 17:06:43	0	0.1708	0.1963	24	2020-02-03 16:44:36	0	0.2739	24	2020-02-04 08:07:16	0
	25	2019-11-11 10:24:44	0	0.0064	25	2019-12-24 14:26:45	0	0.1756	25	2019-12-27 15:01:56	0	0.6908	25	2019-12-27 16:15:51	0	0.0854	25	2019-12-27 17:00:40	0	0.4986	24	2020-01-07 20:02:46	0	0.2201	0.1434	25	2020-01-11 11:31:03	0	0.6274	25	2020-01-17 15:27:54	0	0.3628	25	2020-01-17 15:45:41	0	0.2822	24	2020-01-18 17:06:44	0	0.1701	0.1993	25	2020-02-03 16:44:37	0	0.27	25	2020-02-04 08:07:17	0
	26	2019-11-11 10:24:45	0	0.0049	26	2019-12-24 14:26:46	0	0.1751	26	2019-12-27 15:01:57	0	0.6886	26	2019-12-27 16:15:52	0	0.0858	26	2019-12-27 17:00:41	0	0.4983	25	2020-01-07 20:02:47	0	0.2227	0.1452	26	2020-01-11 11:31:04	0	0.6281	26	2020-01-17 15:27:55	0	0.3607	26	2020-01-17 15:45:42	0	0.2822	25	2020-01-18 17:06:45	0	0.1695	0.1967	26	2020-02-03 16:44:38	0	0.2729	26	2020-02-04 08:07:18	0
	27	2019-11-11 10:24:46	0	0.0061	27	2019-12-24 14:26:47	0	0.1751	27	2019-12-27 15:01:58	0	0.6854	27	2019-12-27 16:15:53	0	0.0858	27	2019-12-27 17:00:42	0	0.4969	26	2020-01-07 20:02:48	0	0.221	0.1426	27	2020-01-11 11:31:05	0	0.6279	27	2020-01-17 15:27:56	0	0.3597	27	2020-01-17 15:45:43	0	0.2813	26	2020-01-18 17:06:46	0	0.1719	0.1974	27	2020-02-03 16:44:39	0	0.2737	27	2020-02-04 08:07:19	0
	28	2019-11-11 10:24:47	0	0.0057	28	2019-12-24 14:26:48	0	0.1751	28	2019-12-27 15:01:59	0	0.6873	28	2019-12-27 16:15:54	0	0.0859	28	2019-12-27 17:00:43	0	0.4965	27	2020-01-07 20:02:49	0	0.2215	0.1438	28	2020-01-11 11:31:06	0	0.6268	28	2020-01-17 15:27:57	0	0.3619	28	2020-01-17 15:45:44	0	0.2813	27	2020-01-18 17:06:47	0	0.1682	0.1956	28	2020-02-03 16:44:40	0	0.2747	28	2020-02-04 08:07:20	0
	29	2019-11-11 10:24:48	0	0.0065	29	2019-12-24 14:26:49	0	0.1753	29	2019-12-27 15:02:00	0	0.6894	29	2019-12-27 16:15:55	0	0.0854	29	2019-12-27 17:00:44	0	0.4956	28	2020-01-07 20:02:50	0	0.2221	0.1448	29	2020-01-11 11:31:07	0	0.625	29	2020-01-17 15:27:58	0	0.3577	29	2020-01-17 15:45:45	0	0.2815	28	2020-01-18 17:06:48	0	0.1644	0.1957	29	2020-02-03 16:44:41	0	0.2717	29	2020-02-04 08:07:21	0
	30	2019-11-11 10:24:49	0	0.0082	30	2019-12-24 14:26:50	0	0.1749	30	2019-12-27 15:02:01	0	0.6894	30	2019-12-27 16:15:56	0	0.0864	30	2019-12-27 17:00:45	0	0.4941	29	2020-01-07 20:02:51	0	0.2224	0.1444	30	2020-01-11 11:31:08	0	0.6262	30	2020-01-17 15:27:59	0	0.3587	30	2020-01-17 15:45:46	0	0.281	29	2020-01-18 17:06:49	0	0.1651	0.1947	30	2020-02-03 16:44:42	0	0.2696	30	2020-02-04 08:07:22	0
	31	2019-11-11 10:24:50	0	0.0064	31	2019-12-24 14:26:51	0	0.176	31	2019-12-27 15:02:02	0	0.6887	31	2019-12-27 16:15:57	0	0.0846	31	2019-12-27 17:00:46	0	0.4939	30	2020-01-07 20:02:52	0	0.2202	0.1441	31	2020-01-11 11:31:09	0	0.6252	31	2020-01-17 15:28:00	0	0.356	31	2020-01-17 15:45:47	0	0.2802	30	2020-01-18 17:06:50	0	0.1642	0.1943	31	2020-02-03 16:44:43	0	0.2703	31	2020-02-04 08:07:23	0
	32	2019-11-11 10:24:51	0	0.0055	32	2019-12-24 14:26:52	0	0.1758	32	2019-12-27 15:02:03	0	0.6879	32	2019-12-27 16:15:58	0	0.0853	32	2019-12-27 17:00:47	0	0.4929	31	2020-01-07 20:02:53	0	0.2225	0.1421	32	2020-01-11 11:31:10	0	0.7658	32	2020-01-17 15:28:01	0	0.3564	32	2020-01-17 15:45:48	0	0.2803	31	2020-01-18 17:06:51	0	0.1638	0.1925	32	2020-02-03 16:44:44	0	0.2704	32	2020-02-04 08:07:24	0
	33	2019-11-11 10:24:52	0	0.0065	33	2019-12-24 14:26:53	0	0.1771	33	2019-12-27 15:02:04	0	0.688	33	2019-12-27 16:15:59	0	0.0849	33	2019-12-27 17:00:48	0	0.4922	32	2020-01-07 20:02:54	0	0.2223	0.1429	33	2020-01-11 11:31:11	0	0.7799	33	2020-01-17 15:28:02	0	0.3573	33	2020-01-17 15:45:49	0	0.3111	32	2020-01-18 17:06:52	0	0.1619	0.1922	33	2020-02-03 16:44:45	0	0.4261	33	2020-02-04 08:07:25	0
	34	2019-11-11 10:24:53	0	0.0074	34	2019-12-24 14:26:54	0	0.1768	34	2019-12-27 15:02:05	0	0.6902	34	2019-12-27 16:16:00	0	0.0854	34	2019-12-27 17:00:49	0	0.4908	33	2020-01-07 20:02:55	0	0.221	0.1418	34	2020-01-11 11:31:12	0	0.7423	34	2020-01-17 15:28:03	0	0.3561	34	2020-01-17 15:45:50	0	0.4092	33	2020-01-18 17:06:53	0	0.2117	0.2541	34	2020-02-03 16:44:46	0	0.3738	34	2020-02-04 08:07:26	0
	35	2019-11-11 10:24:54	0	0.008	35	2019-12-24 14:26:55	0	0.1773	35	2019-12-27 15:02:06	0	0.6874	35	2019-12-27 16:16:01	0	0.0852	35	2019-12-27 17:00:50	0	0.4917	34	2020-01-07 20:02:56	0	0.2191	0.1433	35	2020-01-11 11:31:13	0	0.6913	35	2020-01-17 15:28:04	0	0.3558	35	2020-01-17 15:45:51	0	0.2664	34	2020-01-18 17:06:54	0	0.0898	0.1792	35	2020-02-03 16:44:47	0	0.2712	35	2020-02-04 08:07:27	0
	36	2019-11-11 10:24:55	0	0.0089	36	2019-12-24 14:26:56	0	0.1777	36	2019-12-27 15:02:07	0	0.6905	36	2019-12-27 16:16:02	0	0.0863	36	2019-12-27 17:00:51	0	0.4906	35	2020-01-07 20:02:57	0	0.2205	0.1411	36	2020-01-11 11:31:14	0	0.642	36	2020-01-17 15:28:05	0	0.3508	36	2020-01-17 15:45:52	0	0.1843	35	2020-01-18 17:06:55	0	-0.0228	0.1099	36	2020-02-03 16:44:48	0	0.21	36	2020-02-04 08:07:28	0
	37	2019-11-11 10:24:56	0	0.0062	37	2019-12-24 14:26:57	0	0.1773	37	2019-12-27 15:02:08	0	0.6884	37	2019-12-27 16:16:03	0	0.0853	37	2019-12-27 17:00:52	0	0.4888	36	2020-01-07 20:02:58	0	0.2196	0.1421	37	2020-01-11 11:31:15	0	0.6005	37	2020-01-17 15:28:06	0	0.3489	37	2020-01-17 15:45:53	0	0.1683	36	2020-01-18 17:06:56	0	-0.0207	0.0629	37	2020-02-03 16:44:49	0	0.1788	37	2020-02-04 08:07:29	0
	38	2019-11-11 10:24:57	0	0.0078	38	2019-12-24 14:26:58	0	0.1781	38	2019-12-27 15:02:09	0	0.6923	38	2019-12-27 16:16:04	0	0.0855	38	2019-12-27 17:00:53	0	0.4877	37	2020-01-07 20:02:59	0	0.2184	0.1429	38	2020-01-11 11:31:16	0	0.5674	38	2020-01-17 15:28:07	0	0.3535	38	2020-01-17 15:45:54	0	0.1837	37	2020-01-18 17:06:57	0	0.0168	0.0597	38	2020-02-03 16:44:50	0	0.1704	38	2020-02-04 08:07:30	0
	39	2019-11-11 10:24:58	0	0.0082	39	2019-12-24 14:26:59	0	0.1777	39	2019-12-27 15:02:10	0	0.6898	39	2019-12-27 16:16:05	0	0.0859	39	2019-12-27 17:00:54	0	0.4871	38	2020-01-07 20:03:00	0	0.2195	0.1407	39	2020-01-11 11:31:17	0	0.5396	39	2020-01-17 15:28:08	0	0.3498	39	2020-01-17 15:45:55	0	0.2109	38	2020-01-18 17:06:58	0	0.066	0.0655	39	2020-02-03 16:44:51	0	0.1739	39	2020-02-04 08:07:31	0
	40	2019-11-11 10:24:59	0	0.0079	40	2019-12-24 14:27:00	0	0.1777	40	2019-12-27 15:02:11	0	0.6893	40	2019-12-27 16:16:06	0	0.0856	40	2019-12-27 17:00:55	0	0.4871	39	2020-01-07 20:03:01	0	0.218	0.1416	40	2020-01-11 11:31:18	0	0.5209	40	2020-01-17 15:28:09	0	0.3513	40	2020-01-17 15:45:56	0	0.2386	39	2020-01-18 17:06:59	0	0.1142	0.0803	40	2020-02-03 16:44:52	0	0.1782	40	2020-02-04 08:07:32	0
	41	2019-11-11 10:25:00	0	0.0069	41	2019-12-24 14:27:01	0	0.1772	41	2019-12-27 15:02:12	0	0.6887	41	2019-12-27 16:16:07	0	0.0849	41	2019-12-27 17:00:56	0	0.4851	40	2020-01-07 20:03:02	0	0.2179	0.1408	41	2020-01-11 11:31:19	0	0.5055	41	2020-01-17 15:28:10	0	0.3494	41	2020-01-17 15:45:57	0	0.2637	40	2020-01-18 17:07:00	0	0.1483	0.0914	41	2020-02-03 16:44:53	0	0.1872	41	2020-02-04 08:07:33	0
	42	2019-11-11 10:25:01	0	0.0057	42	2019-12-24 14:27:02	0	0.1766	42	2019-12-27 15:02:13	0	0.6896	42	2019-12-27 16:16:08	0	0.0856	42	2019-12-27 17:00:57	0	0.4853	41	2020-01-07 20:03:03	0	0.2187	0.1401	42	2020-01-11 11:31:20	0	0.4927	42	2020-01-17 15:28:11	0	0.3468	42	2020-01-17 15:45:58	0	0.2831	41	2020-01-18 17:07:01	0	0.1802	0.1047	42	2020-02-03 16:44:54	0	0.1927	42	2020-02-04 08:07:34	0
	43	2019-11-11 10:25:02	0	0.008	43	2019-12-24 14:27:03	0	0.1774	43	2019-12-27 15:02:14	0	0.6885	43	2019-12-27 16:16:09	0	0.0855	43	2019-12-27 17:00:58	0	0.4847	42	2020-01-07 20:03:04	0	0.2172	0.1404	43	2020-01-11 11:31:21	0	0.4865	43	2020-01-17 15:28:12	0	0.349	43	2020-01-17 15:45:59	0	0.2938	42	2020-01-18 17:07:02	0	0.2025	0.1203	43	2020-02-03 16:44:55	0	0.2012	43	2020-02-04 08:07:35	0
	44	2019-11-11 10:25:03	0	0.0064	44	2019-12-24 14:27:04	0	0.1774	44	2019-12-27 15:02:15	0	0.6927	44	2019-12-27 16:16:10	0	0.085	44	2019-12-27 17:00:59	0	0.4846	43	2020-01-07 20:03:05	0	0.2172	0.1389	44	2020-01-11 11:31:22	0	0.4815	44	2020-01-17 15:28:13	0	0.3473	44	2020-01-17 15:46:00	0	0.3028	43	2020-01-18 17:07:03	0	0.2187	0.1298	44	2020-02-03 16:44:56	0	0.2071	44	2020-02-04 08:07:36	0
	45	2019-11-11 10:25:04	0	0.0066	45	2019-12-24 14:27:05	0	0.1774	45	2019-12-27 15:02:16	0	0.6902	45	2019-12-27 16:16:11	0	0.0851	45	2019-12-27 17:01:00	0	0.4833	44	2020-01-07 20:03:06	0	0.2162	0.1411	45	2020-01-11 11:31:23	0	0.4787	45	2020-01-17 15:28:14	0	0.3463	45	2020-01-17 15:46:01	0	0.3058	44	2020-01-18 17:07:04	0	0.2306	0.1391	45	2020-02-03 16:44:57	0	0.2117	45	2020-02-04 08:07:37	0
	46	2019-11-11 10:25:05	0	0.0077	46	2019-12-24 14:27:06	0	0.1778	46	2019-12-27 15:02:17	0	0.6903	46	2019-12-27 16:16:12	0	0.0847	46	2019-12-27 17:01:01	0	0.4815	45	2020-01-07 20:03:07	0	0.2156	0.1381	46	2020-01-11 11:31:24	0	0.4757	46	2020-01-17 15:28:15	0	0.3448	46	2020-01-17 15:46:02	0	0.3115	45	2020-01-18 17:07:05	0	0.2384	0.1542	46	2020-02-03 16:44:58	0	0.2154	46	2020-02-04 08:07:38	0
	47	2019-11-11 10:25:06	0	0.0067	47	2019-12-24 14:27:07	0	0.1776	47	2019-12-27 15:02:18	0	0.6918	47	2019-12-27 16:16:13	0	0.0851	47	2019-12-27 17:01:02	0	0.4828	46	2020-01-07 20:03:08	0	0.2141	0.1393	47	2020-01-11 11:31:25	0	0.4775	47	2020-01-17 15:28:16	0	0.3436	47	2020-01-17 15:46:03	0	0.3115	46	2020-01-18 17:07:06	0	0.2482	0.162	47	2020-02-03 16:44:59	0	0.2229	47	2020-02-04 08:07:39	0
	48	2019-11-11 10:25:07	0	0.0081	48	2019-12-24 14:27:08	0	0.1774	48	2019-12-27 15:02:19	0	0.6913	48	2019-12-27 16:16:14	0	0.085	48	2019-12-27 17:01:03	0	0.4832	47	2020-01-07 20:03:09	0	0.2146	0.1391	48	2020-01-11 11:31:26	0	0.4788	48	2020-01-17 15:28:17	0	0.3432	48	2020-01-17 15:46:04	0	0.3159	47	2020-01-18 17:07:07	0	0.2472	0.1738	48	2020-02-03 16:45:00	0	0.2245	48	2020-02-04 08:07:40	0
	49	2019-11-11 10:25:08	0	0.0097	49	2019-12-24 14:27:09	0	0.1783	49	2019-12-27 15:02:20	0	0.6916	49	2019-12-27 16:16:15	0	0.0845	49	2019-12-27 17:01:04	0	0.481	48	2020-01-07 20:03:10	0	0.2155	0.1392	49	2020-01-11 11:31:27	0	0.4823	49	2020-01-17 15:28:18	0	0.3406	49	2020-01-17 15:46:05	0	0.316	48	2020-01-18 17:07:08	0	0.25	0.1825	49	2020-02-03 16:45:01	0	0.226	49	2020-02-04 08:07:41	0
	50	2019-11-11 10:25:09	0	0.0077	50	2019-12-24 14:27:10	0	0.1788	50	2019-12-27 15:02:21	0	0.6902	50	2019-12-27 16:16:16	0	0.0845	50	2019-12-27 17:01:05	0	0.4801	49	2020-01-07 20:03:11	0	0.2138	0.1398	50	2020-01-11 11:31:28	0	0.4903	50	2020-01-17 15:28:19	0	0.3434	50	2020-01-17 15:46:06	0	0.314	49	2020-01-18 17:07:09	0	0.2505	0.1817	50	2020-02-03 16:45:02	0	0.2285	50	2020-02-04 08:07:42	0
	51	2019-11-11 10:25:10	0	0.0079	51	2019-12-24 14:27:11	0	0.1789	51	2019-12-27 15:02:22	0	0.6899	51	2019-12-27 16:16:17	0	0.0859	51	2019-12-27 17:01:06	0	0.4798	50	2020-01-07 20:03:12	0	0.2158	0.1386	51	2020-01-11 11:31:29	0	0.4967	51	2020-01-17 15:28:20	0	0.3414	51	2020-01-17 15:46:07	0	0.3145	50	2020-01-18 17:07:10	0	0.2475	0.1794	51	2020-02-03 16:45:03	0	0.2314	51	2020-02-04 08:07:43	0
	52	2019-11-11 10:25:11	0	0.0103	52	2019-12-24 14:27:12	0	0.1794	52	2019-12-27 15:02:23	0	0.6912	52	2019-12-27 16:16:18	0	0.0857	52	2019-12-27 17:01:07	0	0.4783	51	2020-01-07 20:03:13	0	0.2142	0.1395	52	2020-01-11 11:31:30	0	0.5062	52	2020-01-17 15:28:21	0	0.3402	52	2020-01-17 15:46:08	0	0.3108	51	2020-01-18 17:07:11	0	0.248	0.1794	52	2020-02-03 16:45:04	0	0.2318	52	2020-02-04 08:07:44	0
	53	2019-11-11 10:25:12	0	0.0097	53	2019-12-24 14:27:13	0	0.1797	53	2019-12-27 15:02:24	0	0.692	53	2019-12-27 16:16:19	0	0.0842	53	2019-12-27 17:01:08	0	0.4801	52	2020-01-07 20:03:14	0	0.2139	0.1366	53	2020-01-11 11:31:31	0	0.5193	53	2020-01-17 15:28:22	0	0.3414	53	2020-01-17 15:46:09	0	0.3077	52	2020-01-18 17:07:12	0	0.2452	0.1804	53	2020-02-03 16:45:05	0	0.2334	53	2020-02-04 08:07:45	0
	54	2019-11-11 10:25:13	0	0.0097	54	2019-12-24 14:27:14	0	0.1795	54	2019-12-27 15:02:25	0	0.6916	54	2019-12-27 16:16:20	0	0.0851	54	2019-12-27 17:01:09	0	0.478	53	2020-01-07 20:03:15	0	0.2134	0.1372	54	2020-01-11 11:31:32	0	0.5345	54	2020-01-17 15:28:23	0	0.3381	54	2020-01-17 15:46:10	0	0.3039	53	2020-01-18 17:07:13	0	0.2421	0.1793	54	2020-02-03 16:45:06	0	0.2331	54	2020-02-04 08:07:46	0
	55	2019-11-11 10:25:14	0	0.0086	55	2019-12-24 14:27:15	0	0.1801	55	2019-12-27 15:02:26	0	0.069	55	2019-12-27 16:16:21	0	0.0851	55	2019-12-27 17:01:10	0	0.4777	54	2020-01-07 20:03:16	0	0.2131	0.1381	55	2020-01-11 11:31:33	0	0.55	55	2020-01-17 15:28:24	0	0.3395	55	2020-01-17 15:46:11	0	0.2984	54	2020-01-18 17:07:14	0	0.2449	0.1782	55	2020-02-03 16:45:07	0	0.2354	55	2020-02-04 08:07:47	0
	56	2019-11-11 10:25:15	0	0.0079	56	2019-12-24 14:27:16	0	0.1799	56	2019-12-27 15:02:27	0	0.0693	56	2019-12-27 16:16:22	0	0.0857	56	2019-12-27 17:01:11	0	0.476	55	2020-01-07 20:03:17	0	0.2157	0.1371	56	2020-01-11 11:31:34	0	0.567	56	2020-01-17 15:28:25	0	0.3382	56	2020-01-17 15:46:12	0	0.2951	55	2020-01-18 17:07:15	0	0.2473	0.1775	56	2020-02-03 16:45:08	0	0.2376	56	2020-02-04 08:07:48	0
	57	2019-11-11 10:25:16	0	0.0117	57	2019-12-24 14:27:17	0	0.1804	57	2019-12-27 15:02:28	0	0.0691	57	2019-12-27 16:16:23	0	0.0853	57	2019-12-27 17:01:12	0	0.4762	56	2020-01-07 20:03:18	0	0.2121	0.1377	57	2020-01-11 11:31:35	0	0.5894	57	2020-01-17 15:28:26	0	0.3376	57	2020-01-17 15:46:13	0	0.2896	56	2020-01-18 17:07:16	0	0.2492	0.1753	57	2020-02-03 16:45:09	0	0.2356	57	2020-02-04 08:07:49	0
	58	2019-11-11 10:25:17	0	0.0086	58	2019-12-24 14:27:18	0	0.181	58	2019-12-27 15:02:29	0	0.0692	58	2019-12-27 16:16:24	0	0.0854	58	2019-12-27 17:01:13	0	0.4763	57	2020-01-07 20:03:19	0	0.2141	0.1363	58	2020-01-11 11:31:36	0	0.6139	58	2020-01-17 15:28:27	0	0.3344	58	2020-01-17 15:46:14	0	0.2885	57	2020-01-18 17:07:17	0	0.25	0.1748	58	2020-02-03 16:45:10	0	0.2363	58	2020-02-04 08:07:50	0
	59	2019-11-11 10:25:18	0	0.0114	59	2019-12-24 14:27:19	0	0.1808	59	2019-12-27 15:02:30	0	0.0697	59	2019-12-27 16:16:25	0	0.0857	59	2019-12-27 17:01:14	0	0.4756	58	2020-01-07 20:03:20	0	0.2138	0.1367	59	2020-01-11 11:31:37	0	0.6367	59	2020-01-17 15:28:28	0	0.334	59	2020-01-17 15:46:15	0	0.2818	58	2020-01-18 17:07:18	0	0.2541	0.1723	59	2020-02-03 16:45:11	0	0.2376	59	2020-02-04 08:07:51	0
	60	2019-11-11 10:25:19	0	0.0115	60	2019-12-24 14:27:20	0	0.18	60	2019-12-27 15:02:31	0	0.0692	60	2019-12-27 16:16:26	0	0.0862	60	2019-12-27 17:01:15	0	0.4744	59	2020-01-07 20:03:21	0	0.2111	0.1375	60	2020-01-11 11:31:38	0	0.6656	60	2020-01-17 15:28:29	0	0.3352	60	2020-01-17 15:46:16	0	0.2799	59	2020-01-18 17:07:19	0	0.2512	0.1693	60	2020-02-03 16:45:12	0	0.237	60	2020-02-04 08:07:52	0
	61	2019-11-11 10:25:20	0	0.0114	61	2019-12-24 14:27:21	0	0.1803	61	2019-12-27 15:02:32	0	0.0697	61	2019-12-27 16:16:27	0	0.0849	61	2019-12-27 17:01:16	0	0.4763	60	2020-01-07 20:03:22	0	0.2122	0.1358	61	2020-01-11 11:31:39	0	0.6944	61	2020-01-17 15:28:30	0	0.3352	61	2020-01-17 15:46:17	0	0.2742	60	2020-01-18 17:07:20	0	0.2497	0.168	61	2020-02-03 16:45:13	0	0.238	61	2020-02-04 08:07:53	0
	62	2019-11-11 10:25:21	0	0.0109	62	2019-12-24 14:27:22	0	0.1804	62	2019-12-27 15:02:33	0	0.0689	62	2019-12-27 16:16:28	0	0.0845	62	2019-12-27 17:01:17	0	0.4748	61	2020-01-07 20:03:23	0	0.213	0.1355	62	2020-01-11 11:31:40	0	0.7242	62	2020-01-17 15:28:31	0	0.3587	62	2020-01-17 15:46:18	0	0.2717	61	2020-01-18 17:07:21	0	0.2449	0.1646	62	2020-02-03 16:45:14	0	0.2373	62	2020-02-04 08:07:54	0
	63	2019-11-11 10:25:22	0	0.0343	63	2019-12-24 14:27:23	0	0.1908	63	2019-12-27 15:02:34	0	0.0684	63	2019-12-27 16:16:29	0	0.094	63	2019-12-27 17:01:18	0	0.6516	62	2020-01-07 20:03:24	0	0.2109	0.1678	63	2020-01-11 11:31:41	0	0.7556	63	2020-01-17 15:28:32	0	0.3934	63	2020-01-17 15:46:19	0	0.2726	62	2020-01-18 17:07:22	0	0.244	0.1614	63	2020-02-03 16:45:15	0	0.2421	63	2020-02-04 08:07:55	0
	64	2019-11-11 10:25:23	0	0.0253	64	2019-12-24 14:27:24	0	0.1789	64	2019-12-27 15:02:35	0	0.0687	64	2019-12-27 16:16:30	0	0.1268	64	2019-12-27 17:01:19	0	0.29	63	2020-01-07 20:03:25	0	0.2807	0.1842	64	2020-01-11 11:31:42	0	0.79	64	2020-01-17 15:28:33	0	0.32	64	2020-01-17 15:46:20	0	0.2692	63	2020-01-18 17:07:23	0	0.2416	0.1579	64	2020-02-03 16:45:16	0	0.2397	64	2020-02-04 08:07:56	0
	65	2019-11-11 10:25:24	0	0.0251	65	2019-12-24 14:27:25	0	0.1641	65	2019-12-27 15:02:36	0	0.0687	65	2019-12-27 16:16:31	0	0.1245	65	2019-12-27 17:01:20	0	0.1555	64	2020-01-07 20:03:26	0	0.1937	-0.102	65	2020-01-11 11:31:43	0	0.8221	65	2020-01-17 15:28:34	0	0.2204	65	2020-01-17 15:46:21	0	0.2659	64	2020-01-18 17:07:24	0	0.2377	0.157	65	2020-02-03 16:45:17	0	0.2399	65	2020-02-04 08:07:57	0
	66	2019-11-11 10:25:25	0	0.022	66	2019-12-24 14:27:26	0	0.1557	66	2019-12-27 15:02:37	0	0.0687	66	2019-12-27 16:16:32	0	0.1142	66	2019-12-27 17:01:21	0	0.2079	65	2020-01-07 20:03:27	0	0.1021	-0.2327	66	2020-01-11 11:31:44	0	0.8529	66	2020-01-17 15:28:35	0	0.1854	66	2020-01-17 15:46:22	0	0.2628	65	2020-01-18 17:07:25	0	0.2277	0.1547	66	2020-02-03 16:45:18	0	0.239	66	2020-02-04 08:07:58	0
	67	2019-11-11 10:25:26	0	0.0217	67	2019-12-24 14:27:27	0	0.1524	67	2019-12-27 15:02:38	0	0.0687	67	2019-12-27 16:16:33	0	0.1065	67	2019-12-27 17:01:22	0	0.2852	66	2020-01-07 20:03:28	0	0.0847	-0.1404	67	2020-01-11 11:31:45	0	0.3762	67	2020-01-17 15:28:36	0	0.1945	67	2020-01-17 15:46:23	0	0.2604	66	2020-01-18 17:07:26	0	0.2204	0.1538	67	2020-02-03 16:45:19	0	0.2408	67	2020-02-04 08:07:59	0
	68	2019-11-11 10:25:27	0	0.0208	68	2019-12-24 14:27:28	0	0.1532	68	2019-12-27 15:02:39	0	0.0694	68	2019-12-27 16:16:34	0	0.1047	68	2019-12-27 17:01:23	0	0.3541	67	2020-01-07 20:03:29	0	0.1006	-0.0248	68	2020-01-11 11:31:46	0	0.0929	68	2020-01-17 15:28:37	0	0.2232	68	2020-01-17 15:46:24	0	0.2614	67	2020-01-18 17:07:27	0	0.2165	0.1503	68	2020-02-03 16:45:20	0	0.241	68	2020-02-04 08:08:00	0
	69	2019-11-11 10:25:28	0	0.022	69	2019-12-24 14:27:29	0	0.1564	69	2019-12-27 15:02:40	0	0.0691	69	2019-12-27 16:16:35	0	0.1053	69	2019-12-27 17:01:24	0	0.4115	68	2020-01-07 20:03:30	0	0.1324	0.0524	69	2020-01-11 11:31:47	0	0.0962	69	2020-01-17 15:28:38	0	0.2589	69	2020-01-17 15:46:25	0	0.2597	68	2020-01-18 17:07:28	0	0.2135	0.1489	69	2020-02-03 16:45:21	0	0.241	69	2020-02-04 08:08:01	0
	70	2019-11-11 10:25:29	0	0.024	70	2019-12-24 14:27:30	0	0.1643	70	2019-12-27 15:02:41	0	0.0696	70	2019-12-27 16:16:36	0	0.1057	70	2019-12-27 17:01:25	0	0.4568	69	2020-01-07 20:03:31	0	0.1598	0.1062	70	2020-01-11 11:31:48	0	0.0992	70	2020-01-17 15:28:39	0	0.2905	70	2020-01-17 15:46:26	0	0.2593	69	2020-01-18 17:07:29	0	0.2058	0.1459	70	2020-02-03 16:45:22	0	0.2406	70	2020-02-04 08:08:02	0
	71	2019-11-11 10:25:30	0	0.0255	71	2019-12-24 14:27:31	0	0.176	71	2019-12-27 15:02:42	0	0.0697	71	2019-12-27 16:16:37	0	0.108	71	2019-12-27 17:01:26	0	0.4894	70	2020-01-07 20:03:32	0	0.1865	0.1492	71	2020-01-11 11:31:49	0	0.1016	71	2020-01-17 15:28:40	0	0.32	71	2020-01-17 15:46:27	0	0.2573	70	2020-01-18 17:07:30	0	0.2081	0.1476	71	2020-02-03 16:45:23	0	0.2426	71	2020-02-04 08:08:03	0
	72	2019-11-11 10:25:31	0	0.028	72	2019-12-24 14:27:32	0	0.1958	72	2019-12-27 15:02:43	0	0.0693	72	2019-12-27 16:16:38	0	0.1076	72	2019-12-27 17:01:27	0	0.5097	71	2020-01-07 20:03:33	0	0.2229	0.1867	72	2020-01-11 11:31:50	0	0.1041	72	2020-01-17 15:28:41	0	0.3447	72	2020-01-17 15:46:28	0	0.2572	71	2020-01-18 17:07:31	0	0.2015	0.1438	72	2020-02-03 16:45:24	0	0.2423	72	2020-02-04 08:08:04	0
	73	2019-11-11 10:25:32	0	0.0297	73	2019-12-24 14:27:33	0	0.2272	73	2019-12-27 15:02:44	0	0.0693	73	2019-12-27 16:16:39	0	0.1087	73	2019-12-27 17:01:28	0	0.5202	72	2020-01-07 20:03:34	0	0.2314	0.2185	73	2020-01-11 11:31:51	0	0.1064	73	2020-01-17 15:28:42	0	0.3651	73	2020-01-17 15:46:29	0	0.2566	72	2020-01-18 17:07:32	0	0.2021	0.1441	73	2020-02-03 16:45:25	0	0.2411	73	2020-02-04 08:08:05	0
	74	2019-11-11 10:25:33	0	0.0329	74	2019-12-24 14:27:34	0	0.2745	74	2019-12-27 15:02:45	0	0.0698	74	2019-12-27 16:16:40	0	0.1106	74	2019-12-27 17:01:29	0	0.5216	73	2020-01-07 20:03:35	0	0.2471	0.2444	74	2020-01-11 11:31:52	0	0.1083	74	2020-01-17 15:28:43	0	0.3817	74	2020-01-17 15:46:30	0	0.2559	73	2020-01-18 17:07:33	0	0.2024	0.1426	74	2020-02-03 16:45:26	0	0.2418	74	2020-02-04 08:08:06	0
	75	2019-11-11 10:25:34	0	0.0346	75	2019-12-24 14:27:35	0	0.3446	75	2019-12-27 15:02:46	0	0.0694	75	2019-12-27 16:16:41	0	0.1175	75	2019-12-27 17:01:30	0	0.5257	74	2020-01-07 20:03:36	0	0.2601	0.265	75	2020-01-11 11:31:53	0	0.1099	75	2020-01-17 15:28:44	0	0.3925	75	2020-01-17 15:46:31	0	0.2555	74	2020-01-18 17:07:34	0	0.1998	0.1425	75	2020-02-03 16:45:27	0	0.2411	75	2020-02-04 08:08:07	0
	76	2019-11-11 10:25:35	0	0.0349	76	2019-12-24 14:27:36	0	0.442	76	2019-12-27 15:02:47	0	0.0694	76	2019-12-27 16:16:42	0	0.1282	76	2019-12-27 17:01:31	0	0.5248	75	2020-01-07 20:03:37	0	0.2474	0.275	76	2020-01-11 11:31:54	0	0.1117	76	2020-01-17 15:28:45	0	0.4006	76	2020-01-17 15:46:32	0	0.253	75	2020-01-18 17:07:35	0	0.1997	0.1412	76	2020-02-03 16:45:28	0	0.2408	76	2020-02-04 08:08:08	0
	77	2019-11-11 10:25:36	0	0.0363	77	2019-12-24 14:27:37	0	0.5686	77	2019-12-27 15:02:48	0	0.07	77	2019-12-27 16:16:43	0	0.1426	77	2019-12-27 17:01:32	0	0.5227	76	2020-01-07 20:03:38	0	0.2414	0.2797	77	2020-01-11 11:31:55	0	0.1124	77	2020-01-17 15:28:46	0	0.4051	77	2020-01-17 15:46:33	0	0.2525	76	2020-01-18 17:07:36	0	0.1938	0.1419	77	2020-02-03 16:45:29	0	0.241	77	2020-02-04 08:08:09	0
	78	2019-11-11 10:25:37	0	0.038	78	2019-12-24 14:27:38	0	0.0732	78	2019-12-27 15:02:49	0	0.0699	78	2019-12-27 16:16:44	0	0.1646	78	2019-12-27 17:01:33	0	0.5237	77	2020-01-07 20:03:39	0	0.2422	0.2778	78	2020-01-11 11:31:56	0	0.1132	78	2020-01-17 15:28:47	0	0.4052	78	2020-01-17 15:46:34	0	0.2526	77	2020-01-18 17:07:37	0	0.1978	0.1409	78	2020-02-03 16:45:30	0	0.2402	78	2020-02-04 08:08:10	0
	79	2019-11-11 10:25:38	0	0.0375	79	2019-12-24 14:27:39	0	0.0919	79	2019-12-27 15:02:50	0	0.0696	79	2019-12-27 16:16:45	0	0.1935	79	2019-12-27 17:01:34	0	0.5238	78	2020-01-07 20:03:40	0	0.2455	0.2745	79	2020-01-11 11:31:57	0	0.1136	79	2020-01-17 15:28:48	0	0.4098	79	2020-01-17 15:46:35	0	0.2535	78	2020-01-18 17:07:38	0	0.1983	0.1353	79	2020-02-03 16:45:31	0	0.2426	79	2020-02-04 08:08:11	0
	80	2019-11-11 10:25:39	0	0.0386	80	2019-12-24 14:27:40	0	0.1133	80	2019-12-27 15:02:51	0	0.0695	80	2019-12-27 16:16:46	0	0.2301	80	2019-12-27 17:01:35	0	0.5227	79	2020-01-07 20:03:41	0	0.2478	0.2664	80	2020-01-11 11:31:58	0	0.114	80	2020-01-17 15:28:49	0	0.4133	80	2020-01-17 15:46:36	0	0.2513	79	2020-01-18 17:07:39	0	0.1962	0.1322	80	2020-02-03 16:45:32	0	0.2389	80	2020-02-04 08:08:12	0
	81	2019-11-11 10:25:40	0	0.0401	81	2019-12-24 14:27:41	0	0.1368	81	2019-12-27 15:02:52	0	0.0701	81	2019-12-27 16:16:47	0	0.2737	81	2019-12-27 17:01:36	0	0.5233	80	2020-01-07 20:03:42	0	0.258	0.2576	81	2020-01-11 11:31:59	0	0.1143	81	2020-01-17 15:28:50	0	0.4143	81	2020-01-17 15:46:37	0	0.2527	80	2020-01-18 17:07:40	0	0.199	0.1283	81	2020-02-03 16:45:33	0	0.2411	81	2020-02-04 08:08:13	0
	82	2019-11-11 10:25:41	0	0.0421	82	2019-12-24 14:27:42	0	0.1612	82	2019-12-27 15:02:53	0	0.0697	82	2019-12-27 16:16:48	0	0.3235	82	2019-12-27 17:01:37	0	0.5242	81	2020-01-07 20:03:43	0	0.2912	0.2465	82	2020-01-11 11:32:00	0	0.1128	82	2020-01-17 15:28:51	0	0.4151	82	2020-01-17 15:46:38	0	0.2503	81	2020-01-18 17:07:41	0	0.2003	0.1282	82	2020-02-03 16:45:34	0	0.2383	82	2020-02-04 08:08:14	0
	83	2019-11-11 10:25:42	0	0.0428	83	2019-12-24 14:27:43	0	0.1857	83	2019-12-27 15:02:54	0	0.0701	83	2019-12-27 16:16:49	0	0.38	83	2019-12-27 17:01:38	0	0.5297	82	2020-01-07 20:03:44	0	0.3072	0.2379	83	2020-01-11 11:32:01	0	0.1132	83	2020-01-17 15:28:52	0	0.4178	83	2020-01-17 15:46:39	0	0.2492	82	2020-01-18 17:07:42	0	0.1998	0.1279	83	2020-02-03 16:45:35	0	0.238	83	2020-02-04 08:08:15	0
	84	2019-11-11 10:25:43	0	0.0443	84	2019-12-24 14:27:44	0	0.2094	84	2019-12-27 15:02:55	0	0.0691	84	2019-12-27 16:16:50	0	0.4404	84	2019-12-27 17:01:39	0	0.5292	83	2020-01-07 20:03:45	0	0.3246	0.231	84	2020-01-11 11:32:02	0	0.1125	84	2020-01-17 15:28:53	0	0.4183	84	2020-01-17 15:46:40	0	0.2519	83	2020-01-18 17:07:43	0	0.1998	0.123	84	2020-02-03 16:45:36	0	0.2381	84	2020-02-04 08:08:16	0
	85	2019-11-11 10:25:44	0	0.0436	85	2019-12-24 14:27:45	0	0.2309	85	2019-12-27 15:02:56	0	0.0688	85	2019-12-27 16:16:51	0	0.5024	85	2019-12-27 17:01:40	0	0.5327	84	2020-01-07 20:03:46	0	0.3306	0.2222	85	2020-01-11 11:32:03	0	0.1113	85	2020-01-17 15:28:54	0	0.4188	85	2020-01-17 15:46:41	0	0.2475	84	2020-01-18 17:07:44	0	0.2016	0.1244	85	2020-02-03 16:45:37	0	0.2361	85	2020-02-04 08:08:17	0
	86	2019-11-11 10:25:45	0	0.0439	86	2019-12-24 14:27:46	0	0.2497	86	2019-12-27 15:02:57	0	0.0684	86	2019-12-27 16:16:52	0	0.5652	86	2019-12-27 17:01:41	0	0.5382	85	2020-01-07 20:03:47	0	0.3369	0.2134	86	2020-01-11 11:32:04	0	0.1102	86	2020-01-17 15:28:55	0	0.4213	86	2020-01-17 15:46:42	0	0.2492	85	2020-01-18 17:07:45	0	0.2008	0.1233	86	2020-02-03 16:45:38	0	0.2363	86	2020-02-04 08:08:18	0
	87	2019-11-11 10:25:46	0	0.0436	87	2019-12-24 14:27:47	0	0.2644	87	2019-12-27 15:02:58	0	0.0689	87	2019-12-27 16:16:53	0	0.6284	87	2019-12-27 17:01:42	0	0.5429	86	2020-01-07 20:03:48	0	0.34	0.2036	87	2020-01-11 11:32:05	0	0.1099	87	2020-01-17 15:28:56	0	0.4236	87	2020-01-17 15:46:43	0	0.2476	86	2020-01-18 17:07:46	0	0.1987	0.1269	87	2020-02-03 16:45:39	0	0.2359	87	2020-02-04 08:08:19	0
	88	2019-11-11 10:25:47	0	0.0476	88	2019-12-24 14:27:48	0	0.2754	88	2019-12-27 15:02:59	0	0.0697	88	2019-12-27 16:16:54	0	0.6881	88	2019-12-27 17:01:43	0	0.5488	87	2020-01-07 20:03:49	0	0.3414	0.1964	88	2020-01-11 11:32:06	0	0.1086	88	2020-01-17 15:28:57	0	0.4285	88	2020-01-17 15:46:44	0	0.2487	87	2020-01-18 17:07:47	0	0.2001	0.1255	88	2020-02-03 16:45:40	0	0.2339	88	2020-02-04 08:08:20	0
	89	2019-11-11 10:25:48	0	0.0469	89	2019-12-24 14:27:49	0	0.2822	89	2019-12-27 15:03:00	0	0.0696	89	2019-12-27 16:16:55	0	0.7437	89	2019-12-27 17:01:44	0	0.5556	88	2020-01-07 20:03:50	0	0.3401	0.188	89	2020-01-11 11:32:07	0	0.1077	89	2020-01-17 15:28:58	0	0.4342	89	2020-01-17 15:46:45	0	0.2495	88	2020-01-18 17:07:48	0	0.1998	0.1234	89	2020-02-03 16:45:41	0	0.2336	89	2020-02-04 08:08:21	0
	90	2019-11-11 10:25:49	0	0.0482	90	2019-12-24 14:27:50	0	0.2844	90	2019-12-27 15:03:01	0	0.0697	90	2019-12-27 16:16:56	0	0.7947	90	2019-12-27 17:01:45	0	0.5609	89	2020-01-07 20:03:51	0	0.3397	0.1821	90	2020-01-11 11:32:08	0	0.1061	90	2020-01-17 15:28:59	0	0.4413	90	2020-01-17 15:46:46	0	0.2477	89	2020-01-18 17:07:49	0	0.2001	0.1219	90	2020-02-03 16:45:42	0	0.2322	90	2020-02-04 08:08:22	0
	91	2019-11-11 10:25:50	0	0.049	91	2019-12-24 14:27:51	0	0.283	91	2019-12-27 15:03:02	0	0.0698	91	2019-12-27 16:16:57	0	0.0843	91	2019-12-27 17:01:46	0	0.5663	90	2020-01-07 20:03:52	0	0.3365	0.1781	91	2020-01-11 11:32:09	0	0.105	91	2020-01-17 15:29:00	0	0.4496	91	2020-01-17 15:46:47	0	0.2467	90	2020-01-18 17:07:50	0	0.205	0.1237	91	2020-02-03 16:45:43	0	0.2332	91	2020-02-04 08:08:23	0
	92	2019-11-11 10:25:51	0	0.0494	92	2019-12-24 14:27:52	0	0.2782	92	2019-12-27 15:03:03	0	0.0697	92	2019-12-27 16:16:58	0	0.0882	92	2019-12-27 17:01:47	0	0.5696	91	2020-01-07 20:03:53	0	0.334	0.1716	92	2020-01-11 11:32:10	0	0.1039	92	2020-01-17 15:29:01	0	0.4586	92	2020-01-17 15:46:48	0	0.2456	91	2020-01-18 17:07:51	0	0.2017	0.1249	92	2020-02-03 16:45:44	0	0.2313	92	2020-02-04 08:08:24	0
	93	2019-11-11 10:25:52	0	0.052	93	2019-12-24 14:27:53	0	0.2707	93	2019-12-27 15:03:04	0	0.0691	93	2019-12-27 16:16:59	0	0.0916	93	2019-12-27 17:01:48	0	0.5742	92	2020-01-07 20:03:54	0	0.3324	0.166	93	2020-01-11 11:32:11	0	0.1034	93	2020-01-17 15:29:02	0	0.4667	93	2020-01-17 15:46:49	0	0.2466	92	2020-01-18 17:07:52	0	0.2009	0.1241	93	2020-02-03 16:45:45	0	0.2298	93	2020-02-04 08:08:25	0
	94	2019-11-11 10:25:53	0	0.0514	94	2019-12-24 14:27:54	0	0.2613	94	2019-12-27 15:03:05	0	0.0699	94	2019-12-27 16:17:00	0	0.0944	94	2019-12-27 17:01:49	0	0.5755	93	2020-01-07 20:03:55	0	0.3275	0.1609	94	2020-01-11 11:32:12	0	0.1024	94	2020-01-17 15:29:03	0	0.474	94	2020-01-17 15:46:50	0	0.246	93	2020-01-18 17:07:53	0	0.204	0.1253	94	2020-02-03 16:45:46	0	0.2293	94	2020-02-04 08:08:26	0
	95	2019-11-11 10:25:54	0	0.0513	95	2019-12-24 14:27:55	0	0.2504	95	2019-12-27 15:03:06	0	0.0701	95	2019-12-27 16:17:01	0	0.0968	95	2019-12-27 17:01:50	0	0.5795	94	2020-01-07 20:03:56	0	0.3251	0.1557	95	2020-01-11 11:32:13	0	0.1018	95	2020-01-17 15:29:04	0	0.482	95	2020-01-17 15:46:51	0	0.2455	94	2020-01-18 17:07:54	0	0.2039	0.1282	95	2020-02-03 16:45:47	0	0.2295	95	2020-02-04 08:08:27	0
	96	2019-11-11 10:25:55	0	0.052	96	2019-12-24 14:27:56	0	0.2385	96	2019-12-27 15:03:07	0	0.0703	96	2019-12-27 16:17:02	0	0.0987	96	2019-12-27 17:01:51	0	0.5804	95	2020-01-07 20:03:57	0	0.3213	0.1539	96	2020-01-11 11:32:14	0	0.1006	96	2020-01-17 15:29:05	0	0.488	96	2020-01-17 15:46:52	0	0.2444	95	2020-01-18 17:07:55	0	0.2043	0.1269	96	2020-02-03 16:45:48	0	0.2303	96	2020-02-04 08:08:28	0
	97	2019-11-11 10:25:56	0	0.056	97	2019-12-24 14:27:57	0	0.2265	97	2019-12-27 15:03:08	0	0.0697	97	2019-12-27 16:17:03	0	0.1	97	2019-12-27 17:01:52	0	0.5825	96	2020-01-07 20:03:58	0	0.316	0.1507	97	2020-01-11 11:32:15	0	0.1003	97	2020-01-17 15:29:06	0	0.4956	97	2020-01-17 15:46:53	0	0.2468	96	2020-01-18 17:07:56	0	0.2006	0.1282	97	2020-02-03 16:45:49	0	0.2264	97	2020-02-04 08:08:29	0
	98	2019-11-11 10:25:57	0	0.0549	98	2019-12-24 14:27:58	0	0.2144	98	2019-12-27 15:03:09	0	0.0695	98	2019-12-27 16:17:04	0	0.1008	98	2019-12-27 17:01:53	0	0.5839	97	2020-01-07 20:03:59	0	0.3156	0.1479	98	2020-01-11 11:32:16	0	0.1	98	2020-01-17 15:29:07	0	0.4986	98	2020-01-17 15:46:54	0	0.2447	97	2020-01-18 17:07:57	0	0.2031	0.1275	98	2020-02-03 16:45:50	0	0.2266	98	2020-02-04 08:08:30	0
	99	2019-11-11 10:25:58	0	0.0544	99	2019-12-24 14:27:59	0	0.2027	99	2019-12-27 15:03:10	0	0.0699	99	2019-12-27 16:17:05	0	0.1015	99	2019-12-27 17:01:54	0	0.5833	98	2020-01-07 20:04:00	0	0.3098	0.1469	99	2020-01-11 11:32:17	0	0.0988	99	2020-01-17 15:29:08	0	0.5028	99	2020-01-17 15:46:55	0	0.2429	98	2020-01-18 17:07:58	0	0.2044	0.1295	99	2020-02-03 16:45:51	0	0.2264	99	2020-02-04 08:08:31	0
	100	2019-11-11 10:25:59	0	0.0554	100	2019-12-24 14:28:00	0	0.1917	100	2019-12-27 15:03:11	0	0.0693	100	2019-12-27 16:17:06	0	0.1019	100	2019-12-27 17:01:55	0	0.5848	99	2020-01-07 20:04:01	0	0.3081	0.1449	100	2020-01-11 11:32:18	0	0.0985	100	2020-01-17 15:29:09	0	0.5049	100	2020-01-17 15:46:56	0	0.244	99	2020-01-18 17:07:59	0	0.2007	0.1306	100	2020-02-03 16:45:52	0	0.225	100	2020-02-04 08:08:32	0
	101	2019-11-11 10:26:00	0	0.0588	101	2019-12-24 14:28:01	0	0.1815	101	2019-12-27 15:03:12	0	0.0696	101	2019-12-27 16:17:07	0	0.1019	101	2019-12-27 17:01:56	0	0.5835	100	2020-01-07 20:04:02	0	0.3065	0.1416	101	2020-01-11 11:32:19	0	0.098	101	2020-01-17 15:29:10	0	0.5024	101	2020-01-17 15:46:57	0	0.2429	100	2020-01-18 17:08:00	0	0.2029	0.1336	101	2020-02-03 16:45:53	0	0.2247	101	2020-02-04 08:08:33	0
	102	2019-11-11 10:26:01	0	0.0583	102	2019-12-24 14:28:02	0	0.1721	102	2019-12-27 15:03:13	0	0.0689	102	2019-12-27 16:17:08	0	0.1018	102	2019-12-27 17:01:57	0	0.5851	101	2020-01-07 20:04:03	0	0.305	0.1414	102	2020-01-11 11:32:20	0	0.0974	102	2020-01-17 15:29:11	0	0.5004	102	2020-01-17 15:46:58	0	0.2431	101	2020-01-18 17:08:01	0	0.203	0.1333	102	2020-02-03 16:45:54	0	0.224	102	2020-02-04 08:08:34	0
	103	2019-11-11 10:26:02	0	0.0608	103	2019-12-24 14:28:03	0	0.1634	103	2019-12-27 15:03:14	0	0.0701	103	2019-12-27 16:17:09	0	0.1016	103	2019-12-27 17:01:58	0	0.5874	102	2020-01-07 20:04:04	0	0.3049	0.1411	103	2020-01-11 11:32:21	0	0.0972	103	2020-01-17 15:29:12	0	0.4985	103	2020-01-17 15:46:59	0	0.2443	102	2020-01-18 17:08:02	0	0.2039	0.1338	103	2020-02-03 16:45:55	0	0.2232	103	2020-02-04 08:08:35	0
	104	2019-11-11 10:26:03	0	0.0601	104	2019-12-24 14:28:04	0	0.1559	104	2019-12-27 15:03:15	0	0.0691	104	2019-12-27 16:17:10	0	0.1009	104	2019-12-27 17:01:59	0	0.5894	103	2020-01-07 20:04:05	0	0.3008	0.1401	104	2020-01-11 11:32:22	0	0.0969	104	2020-01-17 15:29:13	0	0.4924	104	2020-01-17 15:47:00	0	0.2418	103	2020-01-18 17:08:03	0	0.2056	0.1355	104	2020-02-03 16:45:56	0	0.2256	104	2020-02-04 08:08:36	0
	105	2019-11-11 10:26:04	0	0.0618	105	2019-12-24 14:28:05	0	0.1491	105	2019-12-27 15:03:16	0	0.0692	105	2019-12-27 16:17:11	0	0.1005	105	2019-12-27 17:02:00	0	0.5905	104	2020-01-07 20:04:06	0	0.3034	0.1389	105	2020-01-11 11:32:23	0	0.0968	105	2020-01-17 15:29:14	0	0.4844	105	2020-01-17 15:47:01	0	0.2397	104	2020-01-18 17:08:04	0	0.2067	0.1378	105	2020-02-03 16:45:57	0	0.2244	105	2020-02-04 08:08:37	0
	106	2019-11-11 10:26:05	0	0.0619	106	2019-12-24 14:28:06	0	0.1431	106	2019-12-27 15:03:17	0	0.0688	106	2019-12-27 16:17:12	0	0.0998	106	2019-12-27 17:02:01	0	0.5937	105	2020-01-07 20:04:07	0	0.2976	0.138	106	2020-01-11 11:32:24	0	0.0971	106	2020-01-17 15:29:15	0	0.4795	106	2020-01-17 15:47:02	0	0.2404	105	2020-01-18 17:08:05	0	0.2013	0.138	106	2020-02-03 16:45:58	0	0.222	106	2020-02-04 08:08:38	0
	107	2019-11-11 10:26:06	0	0.0641	107	2019-12-24 14:28:07	0	0.138	107	2019-12-27 15:03:18	0	0.0694	107	2019-12-27 16:17:13	0	0.0989	107	2019-12-27 17:02:02	0	0.5973	106	2020-01-07 20:04:08	0	0.2994	0.1387	107	2020-01-11 11:32:25	0	0.0972	107	2020-01-17 15:29:16	0	0.4738	107	2020-01-17 15:47:03	0	0.2411	106	2020-01-18 17:08:06	0	0.2016	0.1394	107	2020-02-03 16:45:59	0	0.2221	107	2020-02-04 08:08:39	0
	108	2019-11-11 10:26:07	0	0.0671	108	2019-12-24 14:28:08	0	0.1333	108	2019-12-27 15:03:19	0	0.0699	108	2019-12-27 16:17:14	0	0.0982	108	2019-12-27 17:02:03	0	0.6027	107	2020-01-07 20:04:09	0	0.2985	0.1366	108	2020-01-11 11:32:26	0	0.0972	108	2020-01-17 15:29:17	0	0.4673	108	2020-01-17 15:47:04	0	0.2397	107	2020-01-18 17:08:07	0	0.2053	0.1373	108	2020-02-03 16:46:00	0	0.2234	108	2020-02-04 08:08:40	0
	109	2019-11-11 10:26:08	0	0.0675	109	2019-12-24 14:28:09	0	0.1295	109	2019-12-27 15:03:20	0	0.0694	109	2019-12-27 16:17:15	0	0.0974	109	2019-12-27 17:02:04	0	0.6045	108	2020-01-07 20:04:10	0	0.2999	0.139	109	2020-01-11 11:32:27	0	0.0963	109	2020-01-17 15:29:18	0	0.459	109	2020-01-17 15:47:05	0	0.2419	108	2020-01-18 17:08:08	0	0.2042	0.1355	109	2020-02-03 16:46:01	0	0.2198	109	2020-02-04 08:08:41	0
	110	2019-11-11 10:26:09	0	0.0679	110	2019-12-24 14:28:10	0	0.126	110	2019-12-27 15:03:21	0	0.0721	110	2019-12-27 16:17:16	0	0.0965	110	2019-12-27 17:02:05	0	0.6082	109	2020-01-07 20:04:11	0	0.2979	0.1376	110	2020-01-11 11:32:28	0	0.0965	110	2020-01-17 15:29:19	0	0.4536	110	2020-01-17 15:47:06	0	0.2408	109	2020-01-18 17:08:09	0	0.2036	0.1366	110	2020-02-03 16:46:02	0	0.2209	110	2020-02-04 08:08:42	0
	111	2019-11-11 10:26:10	0	0.0706	111	2019-12-24 14:28:11	0	0.1231	111	2019-12-27 15:03:22	0	0.0693	111	2019-12-27 16:17:17	0	0.0958	111	2019-12-27 17:02:06	0	0.6155	110	2020-01-07 20:04:12	0	0.297	0.1353	111	2020-01-11 11:32:29	0	0.097	111	2020-01-17 15:29:20	0	0.4505	111	2020-01-17 15:47:07	0	0.2398	110	2020-01-18 17:08:10	0	0.2056	0.1342	111	2020-02-03 16:46:03	0	0.2206	111	2020-02-04 08:08:43	0
	112	2019-11-11 10:26:11	0	0.0707	112	2019-12-24 14:28:12	0	0.1205	112	2019-12-27 15:03:23	0	0.0693	112	2019-12-27 16:17:18	0	0.095	112	2019-12-27 17:02:07	0	0.6203	111	2020-01-07 20:04:13	0	0.2966	0.1351	112	2020-01-11 11:32:30	0	0.0975	112	2020-01-17 15:29:21	0	0.4452	112	2020-01-17 15:47:08	0	0.2415	111	2020-01-18 17:08:11	0	0.2055	0.1391	112	2020-02-03 16:46:04	0	0.2192	112	2020-02-04 08:08:44	0
	113	2019-11-11 10:26:12	0	0.0704	113	2019-12-24 14:28:13	0	0.1183	113	2019-12-27 15:03:24	0	0.0759	113	2019-12-27 16:17:19	0	0.0943	113	2019-12-27 17:02:08	0	0.6268	112	2020-01-07 20:04:14	0	0.293	0.135	113	2020-01-11 11:32:31	0	0.0966	113	2020-01-17 15:29:22	0	0.44	113	2020-01-17 15:47:09	0	0.2376	112	2020-01-18 17:08:12	0	0.2046	0.1379	113	2020-02-03 16:46:05	0	0.2225	113	2020-02-04 08:08:45	0
	114	2019-11-11 10:26:13	0	0.0711	114	2019-12-24 14:28:14	0	0.1161	114	2019-12-27 15:03:25	0	0.0675	114	2019-12-27 16:17:20	0	0.0938	114	2019-12-27 17:02:09	0	0.6314	113	2020-01-07 20:04:15	0	0.2909	0.1363	114	2020-01-11 11:32:32	0	0.0969	114	2020-01-17 15:29:23	0	0.4383	114	2020-01-17 15:47:10	0	0.2386	113	2020-01-18 17:08:13	0	0.2002	0.1343	114	2020-02-03 16:46:06	0	0.2199	114	2020-02-04 08:08:46	0
	115	2019-11-11 10:26:14	0	0.0731	115	2019-12-24 14:28:15	0	0.1144	115	2019-12-27 15:03:26	0	0.0535	115	2019-12-27 16:17:21	0	0.0933	115	2019-12-27 17:02:10	0	0.6391	114	2020-01-07 20:04:16	0	0.2917	0.1336	115	2020-01-11 11:32:33	0	0.0966	115	2020-01-17 15:29:24	0	0.4335	115	2020-01-17 15:47:11	0	0.2376	114	2020-01-18 17:08:14	0	0.2011	0.1319	115	2020-02-03 16:46:07	0	0.2179	115	2020-02-04 08:08:47	0
	116	2019-11-11 10:26:15	0	0.0732	116	2019-12-24 14:28:16	0	0.1127	116	2019-12-27 15:03:27	0	0.0487	116	2019-12-27 16:17:22	0	0.093	116	2019-12-27 17:02:11	0	0.6446	115	2020-01-07 20:04:17	0	0.2908	0.1348	116	2020-01-11 11:32:34	0	0.0968	116	2020-01-17 15:29:25	0	0.4309	116	2020-01-17 15:47:12	0	0.2399	115	2020-01-18 17:08:15	0	0.2018	0.1313	116	2020-02-03 16:46:08	0	0.2164	116	2020-02-04 08:08:48	0
	117	2019-11-11 10:26:16	0	0.0743	117	2019-12-24 14:28:17	0	0.1114	117	2019-12-27 15:03:28	0	0.0484	117	2019-12-27 16:17:23	0	0.0924	117	2019-12-27 17:02:12	0	0.6505	116	2020-01-07 20:04:18	0	0.2907	0.1351	117	2020-01-11 11:32:35	0	0.0963	117	2020-01-17 15:29:26	0	0.4258	117	2020-01-17 15:47:13	0	0.2367	116	2020-01-18 17:08:16	0	0.2047	0.1268	117	2020-02-03 16:46:09	0	0.2172	117	2020-02-04 08:08:49	0
	118	2019-11-11 10:26:17	0	0.0738	118	2019-12-24 14:28:18	0	0.1099	118	2019-12-27 15:03:29	0	0.0501	118	2019-12-27 16:17:24	0	0.0922	118	2019-12-27 17:02:13	0	0.6591	117	2020-01-07 20:04:19	0	0.2887	0.1332	118	2020-01-11 11:32:36	0	0.0966	118	2020-01-17 15:29:27	0	0.4275	118	2020-01-17 15:47:14	0	0.2399	117	2020-01-18 17:08:17	0	0.2021	0.127	118	2020-02-03 16:46:10	0	0.2184	118	2020-02-04 08:08:50	0
	119	2019-11-11 10:26:18	0	0.0734	119	2019-12-24 14:28:19	0	0.1086	119	2019-12-27 15:03:30	0	0.0536	119	2019-12-27 16:17:25	0	0.092	119	2019-12-27 17:02:14	0	0.665	118	2020-01-07 20:04:20	0	0.2867	0.1347	119	2020-01-11 11:32:37	0	0.0969	119	2020-01-17 15:29:28	0	0.4259	119	2020-01-17 15:47:15	0	0.2408	118	2020-01-18 17:08:18	0	0.2009	0.13	119	2020-02-03 16:46:11	0	0.2147	119	2020-02-04 08:08:51	0
	120	2019-11-11 10:26:19	0	0.0737	120	2019-12-24 14:28:20	0	0.1073	120	2019-12-27 15:03:31	0	0.0578	120	2019-12-27 16:17:26	0	0.0919	120	2019-12-27 17:02:15	0	0.6734	119	2020-01-07 20:04:21	0	0.2857	0.133	120	2020-01-11 11:32:38	0	0.0963	120	2020-01-17 15:29:29	0	0.4249	120	2020-01-17 15:47:16	0	0.2375	119	2020-01-18 17:08:19	0	0.203	0.133	120	2020-02-03 16:46:12	0	0.2152	120	2020-02-04 08:08:52	0
	121	2019-11-11 10:26:20	0	0.0707	121	2019-12-24 14:28:21	0	0.1062	121	2019-12-27 15:03:32	0	0.0622	121	2019-12-27 16:17:27	0	0.0918	121	2019-12-27 17:02:16	0	0.6812	120	2020-01-07 20:04:22	0	0.2851	0.1316	121	2020-01-11 11:32:39	0	0.0966	121	2020-01-17 15:29:30	0	0.4265	121	2020-01-17 15:47:17	0	0.2387	120	2020-01-18 17:08:20	0	0.2014	0.1286	121	2020-02-03 16:46:13	0	0.214	121	2020-02-04 08:08:53	0
	122	2019-11-11 10:26:21	0	0.0743	122	2019-12-24 14:28:22	0	0.1051	122	2019-12-27 15:03:33	0	0.0679	122	2019-12-27 16:17:28	0	0.0915	122	2019-12-27 17:02:17	0	0.6888	121	2020-01-07 20:04:23	0	0.2811	0.1313	122	2020-01-11 11:32:40	0	0.0964	122	2020-01-17 15:29:31	0	0.4266	122	2020-01-17 15:47:18	0	0.2377	121	2020-01-18 17:08:21	0	0.2002	0.1314	122	2020-02-03 16:46:14	0	0.2157	122	2020-02-04 08:08:54	0
	123	2019-11-11 10:26:22	0	0.0747	123	2019-12-24 14:28:23	0	0.104	123	2019-12-27 15:03:34	0	0.0761	123	2019-12-27 16:17:29	0	0.0915	123	2019-12-27 17:02:18	0	0.697	122	2020-01-07 20:04:24	0	0.2795	0.1303	123	2020-01-11 11:32:41	0	0.096	123	2020-01-17 15:29:32	0	0.4248	123	2020-01-17 15:47:19	0	0.236	122	2020-01-18 17:08:22	0	0.201	0.1318	123	2020-02-03 16:46:15	0	0.2143	123	2020-02-04 08:08:55	0
	124	2019-11-11 10:26:23	0	0.0766	124	2019-12-24 14:28:24	0	0.1029	124	2019-12-27 15:03:35	0	0.0901	124	2019-12-27 16:17:30	0	0.0912	124	2019-12-27 17:02:19	0	0.7041	123	2020-01-07 20:04:25	0	0.2827	0.1316	124	2020-01-11 11:32:42	0	0.0964	124	2020-01-17 15:29:33	0	0.4254	124	2020-01-17 15:47:20	0	0.2376	123	2020-01-18 17:08:23	0	0.2026	0.1343	124	2020-02-03 16:46:16	0	0.2133	124	2020-02-04 08:08:56	0
	125	2019-11-11 10:26:24	0	0.0738	125	2019-12-24 14:28:25	0	0.1019	125	2019-12-27 15:03:36	0	0.1094	125	2019-12-27 16:17:31	0	0.0911	125	2019-12-27 17:02:20	0	0.7134	124	2020-01-07 20:04:26	0	0.2786	0.1308	125	2020-01-11 11:32:43	0	0.0959	125	2020-01-17 15:29:34	0	0.4256	125	2020-01-17 15:47:21	0	0.2361	124	2020-01-18 17:08:24	0	0.2016	0.1324	125	2020-02-03 16:46:17	0	0.2125	125	2020-02-04 08:08:57	0
	126	2019-11-11 10:26:25	0	0.0726	126	2019-12-24 14:28:26	0	0.1011	126	2019-12-27 15:03:37	0	0.1374	126	2019-12-27 16:17:32	0	0.0909	126	2019-12-27 17:02:21	0	0.722	125	2020-01-07 20:04:27	0	0.2739	0.1293	126	2020-01-11 11:32:44	0	0.0948	126	2020-01-17 15:29:35	0	0.4296	126	2020-01-17 15:47:22	0	0.2376	125	2020-01-18 17:08:25	0	0.2006	0.1332	126	2020-02-03 16:46:18	0	0.2119	126	2020-02-04 08:08:58	0
	127	2019-11-11 10:26:26	0	0.0723	127	2019-12-24 14:28:27	0	0.1002	127	2019-12-27 15:03:38	0	0.1728	127	2019-12-27 16:17:33	0	0.0908	127	2019-12-27 17:02:22	0	0.7314	126	2020-01-07 20:04:28	0	0.2755	0.1278	127	2020-01-11 11:32:45	0	0.0949	127	2020-01-17 15:29:36	0	0.4278	127	2020-01-17 15:47:23	0	0.2371	126	2020-01-18 17:08:26	0	0.1997	0.1351	127	2020-02-03 16:46:19	0	0.2103	127	2020-02-04 08:08:59	0
	128	2019-11-11 10:26:27	0	0.0727	128	2019-12-24 14:28:28	0	0.0993	128	2019-12-27 15:03:39	0	0.219	128	2019-12-27 16:17:34	0	0.0904	128	2019-12-27 17:02:23	0	0.7434	127	2020-01-07 20:04:29	0	0.2734	0.1295	128	2020-01-11 11:32:46	0	0.0949	128	2020-01-17 15:29:37	0	0.4287	128	2020-01-17 15:47:24	0	0.2366	127	2020-01-18 17:08:27	0	0.1993	0.133	128	2020-02-03 16:46:20	0	0.2123	128	2020-02-04 08:09:00	0
	129	2019-11-11 10:26:28	0	0.074	129	2019-12-24 14:28:29	0	0.0985	129	2019-12-27 15:03:40	0	0.2742	129	2019-12-27 16:17:35	0	0.0901	129	2019-12-27 17:02:24	0	0.7511	128	2020-01-07 20:04:30	0	0.2714	0.1316	129	2020-01-11 11:32:47	0	0.0941	129	2020-01-17 15:29:38	0	0.4303	129	2020-01-17 15:47:25	0	0.2372	128	2020-01-18 17:08:28	0	0.1976	0.1342	129	2020-02-03 16:46:21	0	0.208	129	2020-02-04 08:09:01	0
	130	2019-11-11 10:26:29	0	0.0734	130	2019-12-24 14:28:30	0	0.0978	130	2019-12-27 15:03:41	0	0.3386	130	2019-12-27 16:17:36	0	0.0897	130	2019-12-27 17:02:25	0	0.7602	129	2020-01-07 20:04:31	0	0.2734	0.131	130	2020-01-11 11:32:48	0	0.0948	130	2020-01-17 15:29:39	0	0.4285	130	2020-01-17 15:47:26	0	0.2364	129	2020-01-18 17:08:29	0	0.1959	0.1347	130	2020-02-03 16:46:22	0	0.2086	130	2020-02-04 08:09:02	0
	131	2019-11-11 10:26:30	0	0.0727	131	2019-12-24 14:28:31	0	0.097	131	2019-12-27 15:03:42	0	0.4095	131	2019-12-27 16:17:37	0	0.0893	131	2019-12-27 17:02:26	0	0.7705	130	2020-01-07 20:04:32	0	0.2712	0.1273	131	2020-01-11 11:32:49	0	0.0937	131	2020-01-17 15:29:40	0	0.4311	131	2020-01-17 15:47:27	0	0.2365	130	2020-01-18 17:08:30	0	0.2011	0.1346	131	2020-02-03 16:46:23	0	0.2069	131	2020-02-04 08:09:03	0
	132	2019-11-11 10:26:31	0	0.0738	132	2019-12-24 14:28:32	0	0.0963	132	2019-12-27 15:03:43	0	0.4827	132	2019-12-27 16:17:38	0	0.089	132	2019-12-27 17:02:27	0	0.7812	131	2020-01-07 20:04:33	0	0.2697	0.13	132	2020-01-11 11:32:50	0	0.0934	132	2020-01-17 15:29:41	0	0.4306	132	2020-01-17 15:47:28	0	0.2376	131	2020-01-18 17:08:31	0	0.2032	0.1338	132	2020-02-03 16:46:24	0	0.2071	132	2020-02-04 08:09:04	0
	133	2019-11-11 10:26:32	0	0.0707	133	2019-12-24 14:28:33	0	0.0955	133	2019-12-27 15:03:44	0	0.5593	133	2019-12-27 16:17:39	0	0.0885	133	2019-12-27 17:02:28	0	0.7913	132	2020-01-07 20:04:34	0	0.2681	0.1284	133	2020-01-11 11:32:51	0	0.0932	133	2020-01-17 15:29:42	0	0.4329	133	2020-01-17 15:47:29	0	0.2345	132	2020-01-18 17:08:32	0	0.2073	0.1324	133	2020-02-03 16:46:25	0	0.2083	133	2020-02-04 08:09:05	0
	134	2019-11-11 10:26:33	0	0.0716	134	2019-12-24 14:28:34	0	0.095	134	2019-12-27 15:03:45	0	0.6339	134	2019-12-27 16:17:40	0	0.0881	134	2019-12-27 17:02:29	0	0.8035	133	2020-01-07 20:04:35	0	0.2686	0.1265	134	2020-01-11 11:32:52	0	0.0927	134	2020-01-17 15:29:43	0	0.4343	134	2020-01-17 15:47:30	0	0.2346	133	2020-01-18 17:08:33	0	0.2022	0.1317	134	2020-02-03 16:46:26	0	0.206	134	2020-02-04 08:09:06	0
	135	2019-11-11 10:26:34	0	0.0716	135	2019-12-24 14:28:35	0	0.0942	135	2019-12-27 15:03:46	0	0.7015	135	2019-12-27 16:17:41	0	0.0878	135	2019-12-27 17:02:30	0	0.8158	134	2020-01-07 20:04:36	0	0.2669	0.1284	135	2020-01-11 11:32:53	0	0.0927	135	2020-01-17 15:29:44	0	0.4329	135	2020-01-17 15:47:31	0	0.2317	134	2020-01-18 17:08:34	0	0.2015	0.1304	135	2020-02-03 16:46:27	0	0.2063	135	2020-02-04 08:09:07	0
	136	2019-11-11 10:26:35	0	0.0706	136	2019-12-24 14:28:36	0	0.0935	136	2019-12-27 15:03:47	0	0.7612	136	2019-12-27 16:17:42	0	0.0873	136	2019-12-27 17:02:31	0	0.8254	135	2020-01-07 20:04:37	0	0.2674	0.127	136	2020-01-11 11:32:54	0	0.0927	136	2020-01-17 15:29:45	0	0.4338	136	2020-01-17 15:47:32	0	0.2342	135	2020-01-18 17:08:35	0	0.2026	0.1316	136	2020-02-03 16:46:28	0	0.2049	136	2020-02-04 08:09:08	0
	137	2019-11-11 10:26:36	0	0.0698	137	2019-12-24 14:28:37	0	0.0929	137	2019-12-27 15:03:48	0	0.8087	137	2019-12-27 16:17:43	0	0.087	137	2019-12-27 17:02:32	0	0.8364	136	2020-01-07 20:04:38	0	0.2641	0.1269	137	2020-01-11 11:32:55	0	0.0921	137	2020-01-17 15:29:46	0	0.4363	137	2020-01-17 15:47:33	0	0.2331	136	2020-01-18 17:08:36	0	0.207	0.1307	137	2020-02-03 16:46:29	0	0.2036	137	2020-02-04 08:09:09	0
	138	2019-11-11 10:26:37	0	0.0729	138	2019-12-24 14:28:38	0	0.0924	138	2019-12-27 15:03:49	0	0.8446	138	2019-12-27 16:17:44	0	0.0864	138	2019-12-27 17:02:33	0	0.8484	137	2020-01-07 20:04:39	0	0.2651	0.1275	138	2020-01-11 11:32:56	0	0.0914	138	2020-01-17 15:29:47	0	0.4367	138	2020-01-17 15:47:34	0	0.232	137	2020-01-18 17:08:37	0	0.2057	0.1292	138	2020-02-03 16:46:30	0	0.2031	138	2020-02-04 08:09:10	0
	139	2019-11-11 10:26:38	0	0.0701	139	2019-12-24 14:28:39	0	0.0919	139	2019-12-27 15:03:50	0	0.0871	139	2019-12-27 16:17:45	0	0.0859	139	2019-12-27 17:02:34	0	0.8615	138	2020-01-07 20:04:40	0	0.2632	0.1269	139	2020-01-11 11:32:57	0	0.0912	139	2020-01-17 15:29:48	0	0.4381	139	2020-01-17 15:47:35	0	0.2326	138	2020-01-18 17:08:38	0	0.2028	0.1317	139	2020-02-03 16:46:31	0	0.2035	139	2020-02-04 08:09:11	0
	140	2019-11-11 10:26:39	0	0.0711	140	2019-12-24 14:28:40	0	0.0912	140	2019-12-27 15:03:51	0	0.0878	140	2019-12-27 16:17:46	0	0.0856	140	2019-12-27 17:02:35	0	0.8729	139	2020-01-07 20:04:41	0	0.2658	0.1275	140	2020-01-11 11:32:58	0	0.0903	140	2020-01-17 15:29:49	0	0.4382	140	2020-01-17 15:47:36	0	0.2343	139	2020-01-18 17:08:39	0	0.2046	0.131	140	2020-02-03 16:46:32	0	0.2021	140	2020-02-04 08:09:12	0
	141	2019-11-11 10:26:40	0	0.0718	141	2019-12-24 14:28:41	0	0.0907	141	2019-12-27 15:03:52	0	0.0877	141	2019-12-27 16:17:47	0	0.0851	141	2019-12-27 17:02:36	0	0.8851	140	2020-01-07 20:04:42	0	0.2638	0.1285	141	2020-01-11 11:32:59	0	0.0907	141	2020-01-17 15:29:50	0	0.4399	141	2020-01-17 15:47:37	0	0.2338	140	2020-01-18 17:08:40	0	0.201	0.1282	141	2020-02-03 16:46:33	0	0.2003	141	2020-02-04 08:09:13	0
	142	2019-11-11 10:26:41	0	0.073	142	2019-12-24 14:28:42	0	0.0901	142	2019-12-27 15:03:53	0	0.0862	142	2019-12-27 16:17:48	0	0.0848	142	2019-12-27 17:02:37	0	0.8969	141	2020-01-07 20:04:43	0	0.2621	0.1284	142	2020-01-11 11:33:00	0	0.0903	142	2020-01-17 15:29:51	0	0.4418	142	2020-01-17 15:47:38	0	0.2324	141	2020-01-18 17:08:41	0	0.1993	0.1285	142	2020-02-03 16:46:34	0	0.2018	142	2020-02-04 08:09:14	0
	143	2019-11-11 10:26:42	0	0.0716	143	2019-12-24 14:28:43	0	0.0896	143	2019-12-27 15:03:54	0	0.084	143	2019-12-27 16:17:49	0	0.0844	143	2019-12-27 17:02:38	0	0.9093	142	2020-01-07 20:04:44	0	0.2634	0.125	143	2020-01-11 11:33:01	0	0.0892	143	2020-01-17 15:29:52	0	0.4399	143	2020-01-17 15:47:39	0	0.231	142	2020-01-18 17:08:42	0	0.1951	0.1302	143	2020-02-03 16:46:35	0	0.1998	143	2020-02-04 08:09:15	0
	144	2019-11-11 10:26:43	0	0.0722	144	2019-12-24 14:28:44	0	0.0888	144	2019-12-27 15:03:55	0	0.081	144	2019-12-27 16:17:50	0	0.084	144	2019-12-27 17:02:39	0	0.9198	143	2020-01-07 20:04:45	0	0.264	0.1259	144	2020-01-11 11:33:02	0	0.0887	144	2020-01-17 15:29:53	0	0.4399	144	2020-01-17 15:47:40	0	0.2336	143	2020-01-18 17:08:43	0	0.1983	0.1318	144	2020-02-03 16:46:36	0	0.2007	144	2020-02-04 08:09:16	0
	145	2019-11-11 10:26:44	0	0.0737	145	2019-12-24 14:28:45	0	0.0886	145	2019-12-27 15:03:56	0	0.0777	145	2019-12-27 16:17:51	0	0.0837	145	2019-12-27 17:02:40	0	0.0924	144	2020-01-07 20:04:46	0	0.2624	0.1241	145	2020-01-11 11:33:03	0	0.0885	145	2020-01-17 15:29:54	0	0.4407	145	2020-01-17 15:47:41	0	0.2325	144	2020-01-18 17:08:44	0	0.1988	0.1304	145	2020-02-03 16:46:37	0	0.1992	145	2020-02-04 08:09:17	0
	146	2019-11-11 10:26:45	0	0.0713	146	2019-12-24 14:28:46	0	0.0882	146	2019-12-27 15:03:57	0	0.074	146	2019-12-27 16:17:52	0	0.0833	146	2019-12-27 17:02:41	0	0.094	145	2020-01-07 20:04:47	0	0.2614	0.1254	146	2020-01-11 11:33:04	0	0.0881	146	2020-01-17 15:29:55	0	0.444	146	2020-01-17 15:47:42	0	0.2331	145	2020-01-18 17:08:45	0	0.1966	0.1291	146	2020-02-03 16:46:38	0	0.2003	146	2020-02-04 08:09:18	0
	147	2019-11-11 10:26:46	0	0.0728	147	2019-12-24 14:28:47	0	0.0877	147	2019-12-27 15:03:58	0	0.0702	147	2019-12-27 16:17:53	0	0.0829	147	2019-12-27 17:02:42	0	0.0948	146	2020-01-07 20:04:48	0	0.2638	0.128	147	2020-01-11 11:33:05	0	0.0877	147	2020-01-17 15:29:56	0	0.4429	147	2020-01-17 15:47:43	0	0.2308	146	2020-01-18 17:08:46	0	0.196	0.1313	147	2020-02-03 16:46:39	0	0.1967	147	2020-02-04 08:09:19	0
	148	2019-11-11 10:26:47	0	0.0721	148	2019-12-24 14:28:48	0	0.087	148	2019-12-27 15:03:59	0	0.0665	148	2019-12-27 16:17:54	0	0.0825	148	2019-12-27 17:02:43	0	0.096	147	2020-01-07 20:04:49	0	0.2604	0.1285	148	2020-01-11 11:33:06	0	0.088	148	2020-01-17 15:29:57	0	0.4434	148	2020-01-17 15:47:44	0	0.2317	147	2020-01-18 17:08:47	0	0.1961	0.1296	148	2020-02-03 16:46:40	0	0.1958	148	2020-02-04 08:09:20	0
	149	2019-11-11 10:26:48	0	0.0723	149	2019-12-24 14:28:49	0	0.0866	149	2019-12-27 15:04:00	0	0.063	149	2019-12-27 16:17:55	0	0.0823	149	2019-12-27 17:02:44	0	0.0971	148	2020-01-07 20:04:50	0	0.2624	0.1256	149	2020-01-11 11:33:07	0	0.0872	149	2020-01-17 15:29:58	0	0.4421	149	2020-01-17 15:47:45	0	0.2303	148	2020-01-18 17:08:48	0	0.1958	0.1297	149	2020-02-03 16:46:41	0	0.1958	149	2020-02-04 08:09:21	0
	150	2019-11-11 10:26:49	0	0.073	150	2019-12-24 14:28:50	0	0.0859	150	2019-12-27 15:04:01	0	0.0597	150	2019-12-27 16:17:56	0	0.0819	150	2019-12-27 17:02:45	0	0.0982	149	2020-01-07 20:04:51	0	0.2607	0.1252	150	2020-01-11 11:33:08	0	0.0874	150	2020-01-17 15:29:59	0	0.4449	150	2020-01-17 15:47:46	0	0.2325	149	2020-01-18 17:08:49	0	0.198	0.1333	150	2020-02-03 16:46:42	0	0.1962	150	2020-02-04 08:09:22	0
	151	2019-11-11 10:26:50	0	0.0737	151	2019-12-24 14:28:51	0	0.0856	151	2019-12-27 15:04:02	0	0.0565	151	2019-12-27 16:17:57	0	0.0817	151	2019-12-27 17:02:46	0	0.0986	150	2020-01-07 20:04:52	0	0.2631	0.1256	151	2020-01-11 11:33:09	0	0.0864	151	2020-01-17 15:30:00	0	0.4444	151	2020-01-17 15:47:47	0	0.2294	150	2020-01-18 17:08:50	0	0.1986	0.1321	151	2020-02-03 16:46:43	0	0.1959	151	2020-02-04 08:09:23	0
	152	2019-11-11 10:26:51	0	0.0735	152	2019-12-24 14:28:52	0	0.0851	152	2019-12-27 15:04:03	0	0.0537	152	2019-12-27 16:17:58	0	0.0814	152	2019-12-27 17:02:47	0	0.0995	151	2020-01-07 20:04:53	0	0.2615	0.127	152	2020-01-11 11:33:10	0	0.086	152	2020-01-17 15:30:01	0	0.4449	152	2020-01-17 15:47:48	0	0.2308	151	2020-01-18 17:08:51	0	0.1995	0.1302	152	2020-02-03 16:46:44	0	0.1947	152	2020-02-04 08:09:24	0
	153	2019-11-11 10:26:52	0	0.0735	153	2019-12-24 14:28:53	0	0.0846	153	2019-12-27 15:04:04	0	0.0512	153	2019-12-27 16:17:59	0	0.081	153	2019-12-27 17:02:48	0	0.1005	152	2020-01-07 20:04:54	0	0.2622	0.126	153	2020-01-11 11:33:11	0	0.0864	153	2020-01-17 15:30:02	0	0.4477	153	2020-01-17 15:47:49	0	0.2282	152	2020-01-18 17:08:52	0	0.1988	0.1318	153	2020-02-03 16:46:45	0	0.193	153	2020-02-04 08:09:25	0
	154	2019-11-11 10:26:53	0	0.0718	154	2019-12-24 14:28:54	0	0.0842	154	2019-12-27 15:04:05	0	0.0488	154	2019-12-27 16:18:00	0	0.0806	154	2019-12-27 17:02:49	0	0.1018	153	2020-01-07 20:04:55	0	0.2616	0.125	154	2020-01-11 11:33:12	0	0.0858	154	2020-01-17 15:30:03	0	0.448	154	2020-01-17 15:47:50	0	0.2301	153	2020-01-18 17:08:53	0	0.1985	0.1304	154	2020-02-03 16:46:46	0	0.1932	154	2020-02-04 08:09:26	0
	155	2019-11-11 10:26:54	0	0.0737	155	2019-12-24 14:28:55	0	0.0836	155	2019-12-27 15:04:06	0	0.0469	155	2019-12-27 16:18:01	0	0.0805	155	2019-12-27 17:02:50	0	0.1029	154	2020-01-07 20:04:56	0	0.2603	0.1254	155	2020-01-11 11:33:13	0	0.0851	155	2020-01-17 15:30:04	0	0.4489	155	2020-01-17 15:47:51	0	0.2291	154	2020-01-18 17:08:54	0	0.1982	0.129	155	2020-02-03 16:46:47	0	0.1907	155	2020-02-04 08:09:27	0
	156	2019-11-11 10:26:55	0	0.0735	156	2019-12-24 14:28:56	0	0.0833	156	2019-12-27 15:04:07	0	0.0452	156	2019-12-27 16:18:02	0	0.08	156	2019-12-27 17:02:51	0	0.104	155	2020-01-07 20:04:57	0	0.2629	0.1257	156	2020-01-11 11:33:14	0	0.0849	156	2020-01-17 15:30:05	0	0.4462	156	2020-01-17 15:47:52	0	0.2268	155	2020-01-18 17:08:55	0	0.1939	0.1282	156	2020-02-03 16:46:48	0	0.1936	156	2020-02-04 08:09:28	0
	157	2019-11-11 10:26:56	0	0.0718	157	2019-12-24 14:28:57	0	0.0829	157	2019-12-27 15:04:08	0	0.0437	157	2019-12-27 16:18:03	0	0.0798	157	2019-12-27 17:02:52	0	0.1044	156	2020-01-07 20:04:58	0	0.2633	0.1256	157	2020-01-11 11:33:15	0	0.0847	157	2020-01-17 15:30:06	0	0.4491	157	2020-01-17 15:47:53	0	0.2277	156	2020-01-18 17:08:56	0	0.2009	0.1279	157	2020-02-03 16:46:49	0	0.1929	157	2020-02-04 08:09:29	0
	158	2019-11-11 10:26:57	0	0.0747	158	2019-12-24 14:28:58	0	0.0824	158	2019-12-27 15:04:09	0	0.0425	158	2019-12-27 16:18:04	0	0.0795	158	2019-12-27 17:02:53	0	0.1053	157	2020-01-07 20:04:59	0	0.2613	0.1257	158	2020-01-11 11:33:16	0	0.085	158	2020-01-17 15:30:07	0	0.4496	158	2020-01-17 15:47:54	0	0.2263	157	2020-01-18 17:08:57	0	0.1957	0.1283	158	2020-02-03 16:46:50	0	0.1926	158	2020-02-04 08:09:30	0
	159	2019-11-11 10:26:58	0	0.0751	159	2019-12-24 14:28:59	0	0.082	159	2019-12-27 15:04:10	0	0.0414	159	2019-12-27 16:18:05	0	0.0793	159	2019-12-27 17:02:54	0	0.1054	158	2020-01-07 20:05:00	0	0.2599	0.1254	159	2020-01-11 11:33:17	0	0.0842	159	2020-01-17 15:30:08	0	0.4519	159	2020-01-17 15:47:55	0	0.2277	158	2020-01-18 17:08:58	0	0.1968	0.1265	159	2020-02-03 16:46:51	0	0.1902	159	2020-02-04 08:09:31	0
	160	2019-11-11 10:26:59	0	0.0745	160	2019-12-24 14:29:00	0	0.0815	160	2019-12-27 15:04:11	0	0.0404	160	2019-12-27 16:18:06	0	0.079	160	2019-12-27 17:02:55	0	0.1062	159	2020-01-07 20:05:01	0	0.2611	0.1252	160	2020-01-11 11:33:18	0	0.0835	160	2020-01-17 15:30:09	0	0.4519	160	2020-01-17 15:47:56	0	0.2266	159	2020-01-18 17:08:59	0	0.196	0.1275	160	2020-02-03 16:46:52	0	0.1909	160	2020-02-04 08:09:32	0
	161	2019-11-11 10:27:00	0	0.0758	161	2019-12-24 14:29:01	0	0.081	161	2019-12-27 15:04:12	0	0.0398	161	2019-12-27 16:18:07	0	0.0786	161	2019-12-27 17:02:56	0	0.1065	160	2020-01-07 20:05:02	0	0.2615	0.1241	161	2020-01-11 11:33:19	0	0.083	161	2020-01-17 15:30:10	0	0.4535	161	2020-01-17 15:47:57	0	0.2252	160	2020-01-18 17:09:00	0	0.1918	0.1236	161	2020-02-03 16:46:53	0	0.19	161	2020-02-04 08:09:33	0
	162	2019-11-11 10:27:01	0	0.0764	162	2019-12-24 14:29:02	0	0.0806	162	2019-12-27 15:04:13	0	0.0392	162	2019-12-27 16:18:08	0	0.0784	162	2019-12-27 17:02:57	0	0.1067	161	2020-01-07 20:05:03	0	0.2615	0.1257	162	2020-01-11 11:33:20	0	0.0834	162	2020-01-17 15:30:11	0	0.4569	162	2020-01-17 15:47:58	0	0.2258	161	2020-01-18 17:09:01	0	0.1922	0.1265	162	2020-02-03 16:46:54	0	0.1899	162	2020-02-04 08:09:34	0
	163	2019-11-11 10:27:02	0	0.0748	163	2019-12-24 14:29:03	0	0.0803	163	2019-12-27 15:04:14	0	0.0387	163	2019-12-27 16:18:09	0	0.078	163	2019-12-27 17:02:58	0	0.1082	162	2020-01-07 20:05:04	0	0.2616	0.1228	163	2020-01-11 11:33:21	0	0.0834	163	2020-01-17 15:30:12	0	0.4556	163	2020-01-17 15:47:59	0	0.227	162	2020-01-18 17:09:02	0	0.1923	0.127	163	2020-02-03 16:46:55	0	0.1896	163	2020-02-04 08:09:35	0
	164	2019-11-11 10:27:03	0	0.0765	164	2019-12-24 14:29:04	0	0.0798	164	2019-12-27 15:04:15	0	0.038	164	2019-12-27 16:18:10	0	0.0779	164	2019-12-27 17:02:59	0	0.1085	163	2020-01-07 20:05:05	0	0.2605	0.1228	164	2020-01-11 11:33:22	0	0.0829	164	2020-01-17 15:30:13	0	0.4579	164	2020-01-17 15:48:00	0	0.224	163	2020-01-18 17:09:03	0	0.1942	0.1261	164	2020-02-03 16:46:56	0	0.1894	164	2020-02-04 08:09:36	0
	165	2019-11-11 10:27:04	0	0.077	165	2019-12-24 14:29:05	0	0.0795	165	2019-12-27 15:04:16	0	0.0377	165	2019-12-27 16:18:11	0	0.0776	165	2019-12-27 17:03:00	0	0.1092	164	2020-01-07 20:05:06	0	0.2606	0.1241	165	2020-01-11 11:33:23	0	0.082	165	2020-01-17 15:30:14	0	0.4592	165	2020-01-17 15:48:01	0	0.2268	164	2020-01-18 17:09:04	0	0.1902	0.1288	165	2020-02-03 16:46:57	0	0.1864	165	2020-02-04 08:09:37	0
	166	2019-11-11 10:27:05	0	0.0766	166	2019-12-24 14:29:06	0	0.0791	166	2019-12-27 15:04:17	0	0.0372	166	2019-12-27 16:18:12	0	0.0772	166	2019-12-27 17:03:01	0	0.1096	165	2020-01-07 20:05:07	0	0.2611	0.1244	166	2020-01-11 11:33:24	0	0.0815	166	2020-01-17 15:30:15	0	0.4601	166	2020-01-17 15:48:02	0	0.2248	165	2020-01-18 17:09:05	0	0.1883	0.1277	166	2020-02-03 16:46:58	0	0.1882	166	2020-02-04 08:09:38	0
	167	2019-11-11 10:27:06	0	0.079	167	2019-12-24 14:29:07	0	0.0786	167	2019-12-27 15:04:18	0	0.3664	167	2019-12-27 16:18:13	0	0.077	167	2019-12-27 17:03:02	0	0.1091	166	2020-01-07 20:05:08	0	0.2615	0.1229	167	2020-01-11 11:33:25	0	0.0817	167	2020-01-17 15:30:16	0	0.4596	167	2020-01-17 15:48:03	0	0.2262	166	2020-01-18 17:09:06	0	0.1877	0.1288	167	2020-02-03 16:46:59	0	0.1864	167	2020-02-04 08:09:39	0
	168	2019-11-11 10:27:07	0	0.0762	168	2019-12-24 14:29:08	0	0.0783	168	2019-12-27 15:04:19	0	0.3632	168	2019-12-27 16:18:14	0	0.0767	168	2019-12-27 17:03:03	0	0.1094	167	2020-01-07 20:05:09	0	0.2621	0.1234	168	2020-01-11 11:33:26	0	0.0818	168	2020-01-17 15:30:17	0	0.4621	168	2020-01-17 15:48:04	0	0.225	167	2020-01-18 17:09:07	0	0.1885	0.1277	168	2020-02-03 16:47:00	0	0.1871	168	2020-02-04 08:09:40	0
	169	2019-11-11 10:27:08	0	0.0779	169	2019-12-24 14:29:09	0	0.0779	169	2019-12-27 15:04:20	0	0.3588	169	2019-12-27 16:18:15	0	0.0765	169	2019-12-27 17:03:04	0	0.1097	168	2020-01-07 20:05:10	0	0.2604	0.1225	169	2020-01-11 11:33:27	0	0.0815	169	2020-01-17 15:30:18	0	0.4633	169	2020-01-17 15:48:05	0	0.2263	168	2020-01-18 17:09:08	0	0.1884	0.1293	169	2020-02-03 16:47:01	0	0.186	169	2020-02-04 08:09:41	0
	170	2019-11-11 10:27:09	0	0.0784	170	2019-12-24 14:29:10	0	0.0776	170	2019-12-27 15:04:21	0	0.3566	170	2019-12-27 16:18:16	0	0.0762	170	2019-12-27 17:03:05	0	0.1101	169	2020-01-07 20:05:11	0	0.2599	0.1224	170	2020-01-11 11:33:28	0	0.0803	170	2020-01-17 15:30:19	0	0.4649	170	2020-01-17 15:48:06	0	0.2233	169	2020-01-18 17:09:09	0	0.186	0.1272	170	2020-02-03 16:47:02	0	0.1851	170	2020-02-04 08:09:42	0
	171	2019-11-11 10:27:10	0	0.0779	171	2019-12-24 14:29:11	0	0.0772	171	2019-12-27 15:04:22	0	0.3533	171	2019-12-27 16:18:17	0	0.0759	171	2019-12-27 17:03:06	0	0.1103	170	2020-01-07 20:05:12	0	0.2616	0.1237	171	2020-01-11 11:33:29	0	0.081	171	2020-01-17 15:30:20	0	0.4657	171	2020-01-17 15:48:07	0	0.2255	170	2020-01-18 17:09:10	0	0.1909	0.1267	171	2020-02-03 16:47:03	0	0.1845	171	2020-02-04 08:09:43	0
	172	2019-11-11 10:27:11	0	0.0791	172	2019-12-24 14:29:12	0	0.0769	172	2019-12-27 15:04:23	0	0.3507	172	2019-12-27 16:18:18	0	0.0757	172	2019-12-27 17:03:07	0	0.1105	171	2020-01-07 20:05:13	0	0.2605	0.1226	172	2020-01-11 11:33:30	0	0.0799	172	2020-01-17 15:30:21	0	0.4663	172	2020-01-17 15:48:08	0	0.2249	171	2020-01-18 17:09:11	0	0.1884	0.1285	172	2020-02-03 16:47:04	0	0.1835	172	2020-02-04 08:09:44	0
	173	2019-11-11 10:27:12	0	0.0788	173	2019-12-24 14:29:13	0	0.0766	173	2019-12-27 15:04:24	0	0.3481	173	2019-12-27 16:18:19	0	0.0755	173	2019-12-27 17:03:08	0	0.1106	172	2020-01-07 20:05:14	0	0.262	0.1226	173	2020-01-11 11:33:31	0	0.0801	173	2020-01-17 15:30:22	0	0.4681	173	2020-01-17 15:48:09	0	0.2222	172	2020-01-18 17:09:12	0	0.1908	0.1277	173	2020-02-03 16:47:05	0	0.1861	173	2020-02-04 08:09:45	0
	174	2019-11-11 10:27:13	0	0.0811	174	2019-12-24 14:29:14	0	0.0762	174	2019-12-27 15:04:25	0	0.3453	174	2019-12-27 16:18:20	0	0.0752	174	2019-12-27 17:03:09	0	0.1113	173	2020-01-07 20:05:15	0	0.258	0.1218	174	2020-01-11 11:33:32	0	0.0791	174	2020-01-17 15:30:23	0	0.4694	174	2020-01-17 15:48:10	0	0.2247	173	2020-01-18 17:09:13	0	0.1915	0.1307	174	2020-02-03 16:47:06	0	0.1841	174	2020-02-04 08:09:46	0
	175	2019-11-11 10:27:14	0	0.0796	175	2019-12-24 14:29:15	0	0.0758	175	2019-12-27 15:04:26	0	0.3412	175	2019-12-27 16:18:21	0	0.075	175	2019-12-27 17:03:10	0	0.1107	174	2020-01-07 20:05:16	0	0.2611	0.1208	175	2020-01-11 11:33:33	0	0.0788	175	2020-01-17 15:30:24	0	0.4709	175	2020-01-17 15:48:11	0	0.2225	174	2020-01-18 17:09:14	0	0.1908	0.1258	175	2020-02-03 16:47:07	0	0.1834	175	2020-02-04 08:09:47	0
	176	2019-11-11 10:27:15	0	0.081	176	2019-12-24 14:29:16	0	0.0755	176	2019-12-27 15:04:27	0	0.3387	176	2019-12-27 16:18:22	0	0.0747	176	2019-12-27 17:03:11	0	0.1113	175	2020-01-07 20:05:17	0	0.2608	0.1235	176	2020-01-11 11:33:34	0	0.0791	176	2020-01-17 15:30:25	0	0.4687	176	2020-01-17 15:48:12	0	0.2225	175	2020-01-18 17:09:15	0	0.19	0.1275	176	2020-02-03 16:47:08	0	0.1825	176	2020-02-04 08:09:48	0
	177	2019-11-11 10:27:16	0	0.0811	177	2019-12-24 14:29:17	0	0.0752	177	2019-12-27 15:04:28	0	0.3357	177	2019-12-27 16:18:23	0	0.0745	177	2019-12-27 17:03:12	0	0.1108	176	2020-01-07 20:05:18	0	0.2593	0.1212	177	2020-01-11 11:33:35	0	0.0781	177	2020-01-17 15:30:26	0	0.4731	177	2020-01-17 15:48:13	0	0.2206	176	2020-01-18 17:09:16	0	0.191	0.1282	177	2020-02-03 16:47:09	0	0.1819	177	2020-02-04 08:09:49	0
	178	2019-11-11 10:27:17	0	0.0798	178	2019-12-24 14:29:18	0	0.0748	178	2019-12-27 15:04:29	0	0.3336	178	2019-12-27 16:18:24	0	0.0741	178	2019-12-27 17:03:13	0	0.1113	177	2020-01-07 20:05:19	0	0.2608	0.1211	178	2020-01-11 11:33:36	0	0.0781	178	2020-01-17 15:30:27	0	0.4735	178	2020-01-17 15:48:14	0	0.2227	177	2020-01-18 17:09:17	0	0.1867	0.1298	178	2020-02-03 16:47:10	0	0.1819	178	2020-02-04 08:09:50	0
	179	2019-11-11 10:27:18	0	0.083	179	2019-12-24 14:29:19	0	0.0746	179	2019-12-27 15:04:30	0	0.3307	179	2019-12-27 16:18:25	0	0.074	179	2019-12-27 17:03:14	0	0.1107	178	2020-01-07 20:05:20	0	0.261	0.122	179	2020-01-11 11:33:37	0	0.0783	179	2020-01-17 15:30:28	0	0.4721	179	2020-01-17 15:48:15	0	0.2193	178	2020-01-18 17:09:18	0	0.1902	0.1267	179	2020-02-03 16:47:11	0	0.1819	179	2020-02-04 08:09:51	0
	180	2019-11-11 10:27:19	0	0.0825	180	2019-12-24 14:29:20	0	0.0743	180	2019-12-27 15:04:31	0	0.3285	180	2019-12-27 16:18:26	0	0.0738	180	2019-12-27 17:03:15	0	0.1104	179	2020-01-07 20:05:21	0	0.2611	0.1213	180	2020-01-11 11:33:38	0	0.0776	180	2020-01-17 15:30:29	0	0.4765	180	2020-01-17 15:48:16	0	0.2209	179	2020-01-18 17:09:19	0	0.1901	0.124	180	2020-02-03 16:47:12	0	0.1809	180	2020-02-04 08:09:52	0
	181	2019-11-11 10:27:20	0	0.0864	181	2019-12-24 14:29:21	0	0.074	181	2019-12-27 15:04:32	0	0.3255	181	2019-12-27 16:18:27	0	0.0735	181	2019-12-27 17:03:16	0	0.1099	180	2020-01-07 20:05:22	0	0.2593	0.1228	181	2020-01-11 11:33:39	0	0.0772	181	2020-01-17 15:30:30	0	0.474	181	2020-01-17 15:48:17	0	0.2178	180	2020-01-18 17:09:20	0	0.1866	0.1255	181	2020-02-03 16:47:13	0	0.1786	181	2020-02-04 08:09:53	0
	182	2019-11-11 10:27:21	0	0.0872	182	2019-12-24 14:29:22	0	0.0736	182	2019-12-27 15:04:33	0	0.323	182	2019-12-27 16:18:28	0	0.0733	182	2019-12-27 17:03:17	0	0.1101	181	2020-01-07 20:05:23	0	0.2596	0.1212	182	2020-01-11 11:33:40	0	0.0772	182	2020-01-17 15:30:31	0	0.478	182	2020-01-17 15:48:18	0	0.2184	181	2020-01-18 17:09:21	0	0.1862	0.1255	182	2020-02-03 16:47:14	0	0.1789	182	2020-02-04 08:09:54	0
	183	2019-11-11 10:27:22	0	0.083	183	2019-12-24 14:29:23	0	0.0733	183	2019-12-27 15:04:34	0	0.3199	183	2019-12-27 16:18:29	0	0.0731	183	2019-12-27 17:03:18	0	0.1096	182	2020-01-07 20:05:24	0	0.2615	0.1224	183	2020-01-11 11:33:41	0	0.0766	183	2020-01-17 15:30:32	0	0.4776	183	2020-01-17 15:48:19	0	0.221	182	2020-01-18 17:09:22	0	0.1888	0.124	183	2020-02-03 16:47:15	0	0.1553	183	2020-02-04 08:09:55	0
	184	2019-11-11 10:27:23	0	0.0838	184	2019-12-24 14:29:24	0	0.0729	184	2019-12-27 15:04:35	0	0.3183	184	2019-12-27 16:18:30	0	0.0729	184	2019-12-27 17:03:19	0	0.1093	183	2020-01-07 20:05:25	0	0.2603	0.1214	184	2020-01-11 11:33:42	0	0.076	184	2020-01-17 15:30:33	0	0.4789	184	2020-01-17 15:48:20	0	0.2196	183	2020-01-18 17:09:23	0	0.186	0.1236	184	2020-02-03 16:47:16	0	0.1633	184	2020-02-04 08:09:56	0
	185	2019-11-11 10:27:24	0	0.0851	185	2019-12-24 14:29:25	0	0.0728	185	2019-12-27 15:04:36	0	0.318	185	2019-12-27 16:18:31	0	0.0725	185	2019-12-27 17:03:20	0	0.1093	184	2020-01-07 20:05:26	0	0.2606	0.1221	185	2020-01-11 11:33:43	0	0.0761	185	2020-01-17 15:30:34	0	0.4798	185	2020-01-17 15:48:21	0	0.2193	184	2020-01-18 17:09:24	0	0.1873	0.1264	185	2020-02-03 16:47:17	0	0.1691	185	2020-02-04 08:09:57	0
	186	2019-11-11 10:27:25	0	0.0837	186	2019-12-24 14:29:26	0	0.0725	186	2019-12-27 15:04:37	0	0.313	186	2019-12-27 16:18:32	0	0.0723	186	2019-12-27 17:03:21	0	0.109	185	2020-01-07 20:05:27	0	0.259	0.1202	186	2020-01-11 11:33:44	0	0.0757	186	2020-01-17 15:30:35	0	0.4805	186	2020-01-17 15:48:22	0	0.2184	185	2020-01-18 17:09:25	0	0.187	0.1228	186	2020-02-03 16:47:18	0	0.1748	186	2020-02-04 08:09:58	0
	187	2019-11-11 10:27:26	0	0.0858	187	2019-12-24 14:29:27	0	0.0722	187	2019-12-27 15:04:38	0	0.3117	187	2019-12-27 16:18:33	0	0.0721	187	2019-12-27 17:03:22	0	0.1088	186	2020-01-07 20:05:28	0	0.262	0.1199	187	2020-01-11 11:33:45	0	0.0757	187	2020-01-17 15:30:36	0	0.4825	187	2020-01-17 15:48:23	0	0.2182	186	2020-01-18 17:09:26	0	0.1919	0.1234	187	2020-02-03 16:47:19	0	0.1828	187	2020-02-04 08:09:59	0
	188	2019-11-11 10:27:27	0	0.0843	188	2019-12-24 14:29:28	0	0.072	188	2019-12-27 15:04:39	0	0.3099	188	2019-12-27 16:18:34	0	0.0718	188	2019-12-27 17:03:23	0	0.1092	187	2020-01-07 20:05:29	0	0.2591	0.1208	188	2020-01-11 11:33:46	0	0.0754	188	2020-01-17 15:30:37	0	0.4824	188	2020-01-17 15:48:24	0	0.2167	187	2020-01-18 17:09:27	0	0.1829	0.124	188	2020-02-03 16:47:20	0	0.1922	188	2020-02-04 08:10:00	0
	189	2019-11-11 10:27:28	0	0.086	189	2019-12-24 14:29:29	0	0.0718	189	2019-12-27 15:04:40	0	0.3074	189	2019-12-27 16:18:35	0	0.0714	189	2019-12-27 17:03:24	0	0.1082	188	2020-01-07 20:05:30	0	0.2585	0.1216	189	2020-01-11 11:33:47	0	0.0752	189	2020-01-17 15:30:38	0	0.4845	189	2020-01-17 15:48:25	0	0.2176	188	2020-01-18 17:09:28	0	0.1823	0.1246	189	2020-02-03 16:47:21	0	0.1993	189	2020-02-04 08:10:01	0
	190	2019-11-11 10:27:29	0	0.0861	190	2019-12-24 14:29:30	0	0.0714	190	2019-12-27 15:04:41	0	0.3048	190	2019-12-27 16:18:36	0	0.0711	190	2019-12-27 17:03:25	0	0.1081	189	2020-01-07 20:05:31	0	0.2599	0.1215	190	2020-01-11 11:33:48	0	0.0747	190	2020-01-17 15:30:39	0	0.4849	190	2020-01-17 15:48:26	0	0.2179	189	2020-01-18 17:09:29	0	0.1863	0.1225	190	2020-02-03 16:47:22	0	0.2067	190	2020-02-04 08:10:02	0
	191	2019-11-11 10:27:30	0	0.0875	191	2019-12-24 14:29:31	0	0.0712	191	2019-12-27 15:04:42	0	0.3034	191	2019-12-27 16:18:37	0	0.0709	191	2019-12-27 17:03:26	0	0.1084	190	2020-01-07 20:05:32	0	0.259	0.1207	191	2020-01-11 11:33:49	0	0.0748	191	2020-01-17 15:30:40	0	0.486	191	2020-01-17 15:48:27	0	0.2185	190	2020-01-18 17:09:30	0	0.1834	0.1226	191	2020-02-03 16:47:23	0	0.2091	191	2020-02-04 08:10:03	0
	192	2019-11-11 10:27:31	0	0.0883	192	2019-12-24 14:29:32	0	0.0709	192	2019-12-27 15:04:43	0	0.3022	192	2019-12-27 16:18:38	0	0.0707	192	2019-12-27 17:03:27	0	0.1085	191	2020-01-07 20:05:33	0	0.2581	0.1192	192	2020-01-11 11:33:50	0	0.0746	192	2020-01-17 15:30:41	0	0.4838	192	2020-01-17 15:48:28	0	0.2174	191	2020-01-18 17:09:31	0	0.1832	0.1244	192	2020-02-03 16:47:24	0	0.2089	192	2020-02-04 08:10:04	0
	193	2019-11-11 10:27:32	0	0.0888	193	2019-12-24 14:29:33	0	0.0707	193	2019-12-27 15:04:44	0	0.2999	193	2019-12-27 16:18:39	0	0.0705	193	2019-12-27 17:03:28	0	0.1077	192	2020-01-07 20:05:34	0	0.2576	0.12	193	2020-01-11 11:33:51	0	0.0735	193	2020-01-17 15:30:42	0	0.4855	193	2020-01-17 15:48:29	0	0.2172	192	2020-01-18 17:09:32	0	0.1808	0.1215	193	2020-02-03 16:47:25	0	0.2056	193	2020-02-04 08:10:05	0
	194	2019-11-11 10:27:33	0	0.0884	194	2019-12-24 14:29:34	0	0.0705	194	2019-12-27 15:04:45	0	0.2986	194	2019-12-27 16:18:40	0	0.6988	194	2019-12-27 17:03:29	0	0.1075	193	2020-01-07 20:05:35	0	0.2601	0.1198	194	2020-01-11 11:33:52	0	0.0738	194	2020-01-17 15:30:43	0	0.4858	194	2020-01-17 15:48:30	0	0.2169	193	2020-01-18 17:09:33	0	0.1813	0.1242	194	2020-02-03 16:47:26	0	0.2041	194	2020-02-04 08:10:06	0
	195	2019-11-11 10:27:34	0	0.0895	195	2019-12-24 14:29:35	0	0.0702	195	2019-12-27 15:04:46	0	0.2965	195	2019-12-27 16:18:41	0	0.6967	195	2019-12-27 17:03:30	0	0.1072	194	2020-01-07 20:05:36	0	0.257	0.1193	195	2020-01-11 11:33:53	0	0.0732	195	2020-01-17 15:30:44	0	0.4883	195	2020-01-17 15:48:31	0	0.2162	194	2020-01-18 17:09:34	0	0.1809	0.1211	195	2020-02-03 16:47:27	0	0.1998	195	2020-02-04 08:10:07	0
	196	2019-11-11 10:27:35	0	0.0901	196	2019-12-24 14:29:36	0	0.0699	196	2019-12-27 15:04:47	0	0.2948	196	2019-12-27 16:18:42	0	0.6947	196	2019-12-27 17:03:31	0	0.107	195	2020-01-07 20:05:37	0	0.261	0.1197	196	2020-01-11 11:33:54	0	0.0729	196	2020-01-17 15:30:45	0	0.4846	196	2020-01-17 15:48:32	0	0.2184	195	2020-01-18 17:09:35	0	0.1799	0.1226	196	2020-02-03 16:47:28	0	0.1956	196	2020-02-04 08:10:08	0
	197	2019-11-11 10:27:36	0	0.0898	197	2019-12-24 14:29:37	0	0.0698	197	2019-12-27 15:04:48	0	0.2931	197	2019-12-27 16:18:43	0	0.6919	197	2019-12-27 17:03:32	0	0.1062	196	2020-01-07 20:05:38	0	0.259	0.1184	197	2020-01-11 11:33:55	0	0.0727	197	2020-01-17 15:30:46	0	0.4878	197	2020-01-17 15:48:33	0	0.2145	196	2020-01-18 17:09:36	0	0.1804	0.1232	197	2020-02-03 16:47:29	0	0.1903	197	2020-02-04 08:10:09	0
	198	2019-11-11 10:27:37	0	0.0907	198	2019-12-24 14:29:38	0	0.0695	198	2019-12-27 15:04:49	0	0.2926	198	2019-12-27 16:18:44	0	0.6894	198	2019-12-27 17:03:33	0	0.1066	197	2020-01-07 20:05:39	0	0.2606	0.1189	198	2020-01-11 11:33:56	0	0.0731	198	2020-01-17 15:30:47	0	0.487	198	2020-01-17 15:48:34	0	0.2155	197	2020-01-18 17:09:37	0	0.1791	0.1186	198	2020-02-03 16:47:30	0	0.1856	198	2020-02-04 08:10:10	0
	199	2019-11-11 10:27:38	0	0.0922	199	2019-12-24 14:29:39	0	0.0694	199	2019-12-27 15:04:50	0	0.2908	199	2019-12-27 16:18:45	0	0.687	199	2019-12-27 17:03:34	0	0.1052	198	2020-01-07 20:05:40	0	0.2573	0.1186	199	2020-01-11 11:33:57	0	0.0726	199	2020-01-17 15:30:48	0	0.4884	199	2020-01-17 15:48:35	0	0.2144	198	2020-01-18 17:09:38	0	0.1764	0.1224	199	2020-02-03 16:47:31	0	0.1813	199	2020-02-04 08:10:11	0
	200	2019-11-11 10:27:39	0	0.0915	200	2019-12-24 14:29:40	0	0.0693	200	2019-12-27 15:04:51	0	0.2891	200	2019-12-27 16:18:46	0	0.683	200	2019-12-27 17:03:35	0	0.1053	199	2020-01-07 20:05:41	0	0.2577	0.1188	200	2020-01-11 11:33:58	0	0.0721	200	2020-01-17 15:30:49	0	0.4892	200	2020-01-17 15:48:36	0	0.2138	199	2020-01-18 17:09:39	0	0.1765	0.1206	200	2020-02-03 16:47:32	0	0.1767	200	2020-02-04 08:10:12	0
	201	2019-11-11 10:27:40	0	0.0911	201	2019-12-24 14:29:41	0	0.0689	201	2019-12-27 15:04:52	0	0.2873	201	2019-12-27 16:18:47	0	0.6826	201	2019-12-27 17:03:36	0	0.1048	200	2020-01-07 20:05:42	0	0.258	0.1168	201	2020-01-11 11:33:59	0	0.0722	201	2020-01-17 15:30:50	0	0.4893	201	2020-01-17 15:48:37	0	0.2147	200	2020-01-18 17:09:40	0	0.1772	0.1208	201	2020-02-03 16:47:33	0	0.1741	201	2020-02-04 08:10:13	0
	202	2019-11-11 10:27:41	0	0.0952	202	2019-12-24 14:29:42	0	0.0687	202	2019-12-27 15:04:53	0	0.2853	202	2019-12-27 16:18:48	0	0.6799	202	2019-12-27 17:03:37	0	0.1043	201	2020-01-07 20:05:43	0	0.2569	0.1197	202	2020-01-11 11:34:00	0	0.0716	202	2020-01-17 15:30:51	0	0.491	202	2020-01-17 15:48:38	0	0.2136	201	2020-01-18 17:09:41	0	0.1767	0.1217	202	2020-02-03 16:47:34	0	0.1699	202	2020-02-04 08:10:14	0
	203	2019-11-11 10:27:42	0	0.0938	203	2019-12-24 14:29:43	0	0.0686	203	2019-12-27 15:04:54	0	0.2848	203	2019-12-27 16:18:49	0	0.6772	203	2019-12-27 17:03:38	0	0.1038	202	2020-01-07 20:05:44	0	0.2573	0.1188	203	2020-01-11 11:34:01	0	0.0711	203	2020-01-17 15:30:52	0	0.4893	203	2020-01-17 15:48:39	0	0.2149	202	2020-01-18 17:09:42	0	0.1763	0.1224	203	2020-02-03 16:47:35	0	0.167	203	2020-02-04 08:10:15	0
	204	2019-11-11 10:27:43	0	0.0948	204	2019-12-24 14:29:44	0	0.0682	204	2019-12-27 15:04:55	0	0.283	204	2019-12-27 16:18:50	0	0.675	204	2019-12-27 17:03:39	0	0.1028	203	2020-01-07 20:05:45	0	0.2549	0.119	204	2020-01-11 11:34:02	0	0.0713	204	2020-01-17 15:30:53	0	0.4888	204	2020-01-17 15:48:40	0	0.2149	203	2020-01-18 17:09:43	0	0.1773	0.1245	204	2020-02-03 16:47:36	0	0.1628	204	2020-02-04 08:10:16	0
	205	2019-11-11 10:27:44	0	0.0947	205	2019-12-24 14:29:45	0	0.0681	205	2019-12-27 15:04:56	0	0.2812	205	2019-12-27 16:18:51	0	0.6726	205	2019-12-27 17:03:40	0	0.1028	204	2020-01-07 20:05:46	0	0.2558	0.1173	205	2020-01-11 11:34:03	0	0.0708	205	2020-01-17 15:30:54	0	0.4923	205	2020-01-17 15:48:41	0	0.2117	204	2020-01-18 17:09:44	0	0.1769	0.1223	205	2020-02-03 16:47:37	0	0.1628	205	2020-02-04 08:10:17	0
	206	2019-11-11 10:27:45	0	0.0958	206	2019-12-24 14:29:46	0	0.0679	206	2019-12-27 15:04:57	0	0.2793	206	2019-12-27 16:18:52	0	0.671	206	2019-12-27 17:03:41	0	0.1021	205	2020-01-07 20:05:47	0	0.2556	0.1169	206	2020-01-11 11:34:04	0	0.071	206	2020-01-17 15:30:55	0	0.4923	206	2020-01-17 15:48:42	0	0.2098	205	2020-01-18 17:09:45	0	0.1774	0.1229	206	2020-02-03 16:47:38	0	0.16	206	2020-02-04 08:10:18	0
	207	2019-11-11 10:27:46	0	0.0971	207	2019-12-24 14:29:47	0	0.0677	207	2019-12-27 15:04:58	0	0.2785	207	2019-12-27 16:18:53	0	0.6681	207	2019-12-27 17:03:42	0	0.1008	206	2020-01-07 20:05:48	0	0.2541	0.1174	207	2020-01-11 11:34:05	0	0.0709	207	2020-01-17 15:30:56	0	0.4912	207	2020-01-17 15:48:43	0	0.2114	206	2020-01-18 17:09:46	0	0.1738	0.1242	207	2020-02-03 16:47:39	0	0.1583	207	2020-02-04 08:10:19	0
	208	2019-11-11 10:27:47	0	0.0958	208	2019-12-24 14:29:48	0	0.0675	208	2019-12-27 15:04:59	0	0.2765	208	2019-12-27 16:18:54	0	0.6649	208	2019-12-27 17:03:43	0	0.1	207	2020-01-07 20:05:49	0	0.2546	0.1158	208	2020-01-11 11:34:06	0	0.0697	208	2020-01-17 15:30:57	0	0.4917	208	2020-01-17 15:48:44	0	0.2131	207	2020-01-18 17:09:47	0	0.1759	0.1224	208	2020-02-03 16:47:40	0	0.1558	208	2020-02-04 08:10:20	0
	209	2019-11-11 10:27:48	0	0.098	209	2019-12-24 14:29:49	0	0.0673	209	2019-12-27 15:05:00	0	0.2753	209	2019-12-27 16:18:55	0	0.6633	209	2019-12-27 17:03:44	0	0.0997	208	2020-01-07 20:05:50	0	0.2539	0.1194	209	2020-01-11 11:34:07	0	0.0701	209	2020-01-17 15:30:58	0	0.4916	209	2020-01-17 15:48:45	0	0.2123	208	2020-01-18 17:09:48	0	0.1743	0.1212	209	2020-02-03 16:47:41	0	0.156	209	2020-02-04 08:10:21	0
	210	2019-11-11 10:27:49	0	0.0992	210	2019-12-24 14:29:50	0	0.0672	210	2019-12-27 15:05:01	0	0.2747	210	2019-12-27 16:18:56	0	0.6601	210	2019-12-27 17:03:45	0	0.099	209	2020-01-07 20:05:51	0	0.2553	0.1188	210	2020-01-11 11:34:08	0	0.0702	210	2020-01-17 15:30:59	0	0.4916	210	2020-01-17 15:48:46	0	0.2124	209	2020-01-18 17:09:49	0	0.1721	0.1237	210	2020-02-03 16:47:42	0	0.1524	210	2020-02-04 08:10:22	0
	211	2019-11-11 10:27:50	0	0.099	211	2019-12-24 14:29:51	0	0.067	211	2019-12-27 15:05:02	0	0.2729	211	2019-12-27 16:18:57	0	0.658	211	2019-12-27 17:03:46	0	0.0987	210	2020-01-07 20:05:52	0	0.2548	0.1168	211	2020-01-11 11:34:09	0	0.0698	211	2020-01-17 15:31:00	0	0.4899	211	2020-01-17 15:48:47	0	0.2117	210	2020-01-18 17:09:50	0	0.1745	0.1238	211	2020-02-03 16:47:43	0	0.1491	211	2020-02-04 08:10:23	0
	212	2019-11-11 10:27:51	0	0.0973	212	2019-12-24 14:29:52	0	0.0668	212	2019-12-27 15:05:03	0	0.272	212	2019-12-27 16:18:58	0	0.6559	212	2019-12-27 17:03:47	0	0.0978	211	2020-01-07 20:05:53	0	0.2542	0.1111	212	2020-01-11 11:34:10	0	0.0696	212	2020-01-17 15:31:01	0	0.4917	212	2020-01-17 15:48:48	0	0.2103	211	2020-01-18 17:09:51	0	0.1719	0.1224	212	2020-02-03 16:47:44	0	0.1527	212	2020-02-04 08:10:24	0
	213	2019-11-11 10:27:52	0	0.0995	213	2019-12-24 14:29:53	0	0.0667	213	2019-12-27 15:05:04	0	0.2707	213	2019-12-27 16:18:59	0	0.6532	213	2019-12-27 17:03:48	0	0.0975	212	2020-01-07 20:05:54	0	0.2558	0.1182	213	2020-01-11 11:34:11	0	0.0698	213	2020-01-17 15:31:02	0	0.4883	213	2020-01-17 15:48:49	0	0.2114	212	2020-01-18 17:09:52	0	0.1716	0.1236	213	2020-02-03 16:47:45	0	0.1479	213	2020-02-04 08:10:25	0
	214	2019-11-11 10:27:53	0	0.1013	214	2019-12-24 14:29:54	0	0.0665	214	2019-12-27 15:05:05	0	0.2689	214	2019-12-27 16:19:00	0	0.6503	214	2019-12-27 17:03:49	0	0.0973	213	2020-01-07 20:05:55	0	0.2551	0.1176	214	2020-01-11 11:34:12	0	0.0691	214	2020-01-17 15:31:03	0	0.4919	214	2020-01-17 15:48:50	0	0.2128	213	2020-01-18 17:09:53	0	0.1747	0.1225	214	2020-02-03 16:47:46	0	0.1502	214	2020-02-04 08:10:26	0
	215	2019-11-11 10:27:54	0	0.102	215	2019-12-24 14:29:55	0	0.0662	215	2019-12-27 15:05:06	0	0.2682	215	2019-12-27 16:19:01	0	0.6485	215	2019-12-27 17:03:50	0	0.0963	214	2020-01-07 20:05:56	0	0.2533	0.1168	215	2020-01-11 11:34:13	0	0.069	215	2020-01-17 15:31:04	0	0.4907	215	2020-01-17 15:48:51	0	0.2098	214	2020-01-18 17:09:54	0	0.1759	0.1227	215	2020-02-03 16:47:47	0	0.1484	215	2020-02-04 08:10:27	0
	216	2019-11-11 10:27:55	0	0.1003	216	2019-12-24 14:29:56	0	0.066	216	2019-12-27 15:05:07	0	0.2668	216	2019-12-27 16:19:02	0	0.6468	216	2019-12-27 17:03:51	0	0.096	215	2020-01-07 20:05:57	0	0.254	0.1165	216	2020-01-11 11:34:14	0	0.0679	216	2020-01-17 15:31:05	0	0.4908	216	2020-01-17 15:48:52	0	0.2089	215	2020-01-18 17:09:55	0	0.173	0.1236	216	2020-02-03 16:47:48	0	0.1474	216	2020-02-04 08:10:28	0
	217	2019-11-11 10:27:56	0	0.1018	217	2019-12-24 14:29:57	0	0.0659	217	2019-12-27 15:05:08	0	0.2652	217	2019-12-27 16:19:03	0	0.6438	217	2019-12-27 17:03:52	0	0.0961	216	2020-01-07 20:05:58	0	0.2531	0.1171	217	2020-01-11 11:34:15	0	0.0684	217	2020-01-17 15:31:06	0	0.487	217	2020-01-17 15:48:53	0	0.2083	216	2020-01-18 17:09:56	0	0.171	0.1256	217	2020-02-03 16:47:49	0	0.1459	217	2020-02-04 08:10:29	0
	218	2019-11-11 10:27:57	0	0.1051	218	2019-12-24 14:29:58	0	0.0658	218	2019-12-27 15:05:09	0	0.2638	218	2019-12-27 16:19:04	0	0.6407	218	2019-12-27 17:03:53	0	0.0953	217	2020-01-07 20:05:59	0	0.2521	0.1168	218	2020-01-11 11:34:16	0	0.0679	218	2020-01-17 15:31:07	0	0.4899	218	2020-01-17 15:48:54	0	0.2105	217	2020-01-18 17:09:57	0	0.172	0.1243	218	2020-02-03 16:47:50	0	0.1478	218	2020-02-04 08:10:30	0
	219	2019-11-11 10:27:58	0	0.1022	219	2019-12-24 14:29:59	0	0.0655	219	2019-12-27 15:05:10	0	0.2636	219	2019-12-27 16:19:05	0	0.6395	219	2019-12-27 17:03:54	0	0.0951	218	2020-01-07 20:06:00	0	0.2272	0.0823	219	2020-01-11 11:34:17	0	0.0679	219	2020-01-17 15:31:08	0	0.4885	219	2020-01-17 15:48:55	0	0.2113	218	2020-01-18 17:09:58	0	0.175	0.1232	219	2020-02-03 16:47:51	0	0.1457	219	2020-02-04 08:10:31	0
	220	2019-11-11 10:27:59	0	0.1026	220	2019-12-24 14:30:00	0	0.0653	220	2019-12-27 15:05:11	0	0.2626	220	2019-12-27 16:19:06	0	0.636	220	2019-12-27 17:03:55	0	0.0955	219	2020-01-07 20:06:01	0	0.2416	0.1406	220	2020-01-11 11:34:18	0	0.0674	220	2020-01-17 15:31:09	0	0.4902	220	2020-01-17 15:48:56	0	0.2086	219	2020-01-18 17:09:59	0	0.1698	0.1227	220	2020-02-03 16:47:52	0	0.1468	220	2020-02-04 08:10:32	0
	221	2019-11-11 10:28:00	0	0.1048	221	2019-12-24 14:30:01	0	0.0653	221	2019-12-27 15:05:12	0	0.2623	221	2019-12-27 16:19:07	0	0.6341	221	2019-12-27 17:03:56	0	0.0951	220	2020-01-07 20:06:02	0	0.252	0.1519	221	2020-01-11 11:34:19	0	0.0672	221	2020-01-17 15:31:10	0	0.4891	221	2020-01-17 15:48:57	0	0.211	220	2020-01-18 17:10:00	0	0.1703	0.1221	221	2020-02-03 16:47:53	0	0.145	221	2020-02-04 08:10:33	0
	222	2019-11-11 10:28:01	0	0.1048	222	2019-12-24 14:30:02	0	0.065	222	2019-12-27 15:05:13	0	0.2605	222	2019-12-27 16:19:08	0	0.6319	222	2019-12-27 17:03:57	0	0.0938	221	2020-01-07 20:06:03	0	0.2573	0.1434	222	2020-01-11 11:34:20	0	0.0667	222	2020-01-17 15:31:11	0	0.4892	222	2020-01-17 15:48:58	0	0.2107	221	2020-01-18 17:10:01	0	0.1733	0.1218	222	2020-02-03 16:47:54	0	0.145	222	2020-02-04 08:10:34	0
	223	2019-11-11 10:28:02	0	0.1027	223	2019-12-24 14:30:03	0	0.065	223	2019-12-27 15:05:14	0	0.259	223	2019-12-27 16:19:09	0	0.6296	223	2019-12-27 17:03:58	0	0.0937	222	2020-01-07 20:06:04	0	0.2601	0.135	223	2020-01-11 11:34:21	0	0.0669	223	2020-01-17 15:31:12	0	0.4906	223	2020-01-17 15:48:59	0	0.2088	222	2020-01-18 17:10:02	0	0.1694	0.121	223	2020-02-03 16:47:55	0	0.147	223	2020-02-04 08:10:35	0
	224	2019-11-11 10:28:03	0	0.106	224	2019-12-24 14:30:04	0	0.0648	224	2019-12-27 15:05:15	0	0.2584	224	2019-12-27 16:19:10	0	0.6262	224	2019-12-27 17:03:59	0	0.0926	223	2020-01-07 20:06:05	0	0.2531	0.1285	224	2020-01-11 11:34:22	0	0.0668	224	2020-01-17 15:31:13	0	0.4898	224	2020-01-17 15:49:00	0	0.2081	223	2020-01-18 17:10:03	0	0.1685	0.121	224	2020-02-03 16:47:56	0	0.1457	224	2020-02-04 08:10:36	0
	225	2019-11-11 10:28:04	0	0.1068	225	2019-12-24 14:30:05	0	0.0645	225	2019-12-27 15:05:16	0	0.2566	225	2019-12-27 16:19:11	0	0.6256	225	2019-12-27 17:04:00	0	0.0924	224	2020-01-07 20:06:06	0	0.2414	0.1196	225	2020-01-11 11:34:23	0	0.0667	225	2020-01-17 15:31:14	0	0.4913	225	2020-01-17 15:49:01	0	0.2055	224	2020-01-18 17:10:04	0	0.1673	0.1214	225	2020-02-03 16:47:57	0	0.1471	225	2020-02-04 08:10:37	0
	226	2019-11-11 10:28:05	0	0.1069	226	2019-12-24 14:30:06	0	0.0645	226	2019-12-27 15:05:17	0	0.2551	226	2019-12-27 16:19:12	0	0.623	226	2019-12-27 17:04:01	0	0.0915	225	2020-01-07 20:06:07	0	0.23	0.1123	226	2020-01-11 11:34:24	0	0.0659	226	2020-01-17 15:31:15	0	0.4884	226	2020-01-17 15:49:02	0	0.2086	225	2020-01-18 17:10:05	0	0.1685	0.1216	226	2020-02-03 16:47:58	0	0.1497	226	2020-02-04 08:10:38	0
	227	2019-11-11 10:28:06	0	0.1073	227	2019-12-24 14:30:07	0	0.0641	227	2019-12-27 15:05:18	0	0.2548	227	2019-12-27 16:19:13	0	0.6208	227	2019-12-27 17:04:02	0	0.0907	226	2020-01-07 20:06:08	0	0.215	0.1062	227	2020-01-11 11:34:25	0	0.0655	227	2020-01-17 15:31:16	0	0.4892	227	2020-01-17 15:49:03	0	0.2069	226	2020-01-18 17:10:06	0	0.1695	0.1218	227	2020-02-03 16:47:59	0	0.1485	227	2020-02-04 08:10:39	0
	228	2019-11-11 10:28:07	0	0.1078	228	2019-12-24 14:30:08	0	0.0641	228	2019-12-27 15:05:19	0	0.254	228	2019-12-27 16:19:14	0	0.6189	228	2019-12-27 17:04:03	0	0.0898	227	2020-01-07 20:06:09	0	0.2073	0.1043	228	2020-01-11 11:34:26	0	0.0658	228	2020-01-17 15:31:17	0	0.4877	228	2020-01-17 15:49:04	0	0.2066	227	2020-01-18 17:10:07	0	0.1682	0.1199	228	2020-02-03 16:48:00	0	0.1482	228	2020-02-04 08:10:40	0
	229	2019-11-11 10:28:08	0	0.1068	229	2019-12-24 14:30:09	0	0.0641	229	2019-12-27 15:05:20	0	0.252	229	2019-12-27 16:19:15	0	0.6161	229	2019-12-27 17:04:04	0	0.089	228	2020-01-07 20:06:10	0	0.1938	0.0975	229	2020-01-11 11:34:27	0	0.0655	229	2020-01-17 15:31:18	0	0.4875	229	2020-01-17 15:49:05	0	0.2063	228	2020-01-18 17:10:08	0	0.1696	0.1222	229	2020-02-03 16:48:01	0	0.1497	229	2020-02-04 08:10:41	0
	230	2019-11-11 10:28:09	0	0.1095	230	2019-12-24 14:30:10	0	0.0637	230	2019-12-27 15:05:21	0	0.2521	230	2019-12-27 16:19:16	0	0.6146	230	2019-12-27 17:04:05	0	0.0883	229	2020-01-07 20:06:11	0	0.1862	0.095	230	2020-01-11 11:34:28	0	0.0657	230	2020-01-17 15:31:19	0	0.4891	230	2020-01-17 15:49:06	0	0.2056	229	2020-01-18 17:10:09	0	0.1724	0.1212	230	2020-02-03 16:48:02	0	0.1483	230	2020-02-04 08:10:42	0
	231	2019-11-11 10:28:10	0	0.1101	231	2019-12-24 14:30:11	0	0.0638	231	2019-12-27 15:05:22	0	0.2503	231	2019-12-27 16:19:17	0	0.612	231	2019-12-27 17:04:06	0	0.0874	230	2020-01-07 20:06:12	0	0.1799	0.093	231	2020-01-11 11:34:29	0	0.0658	231	2020-01-17 15:31:20	0	0.4856	231	2020-01-17 15:49:07	0	0.2074	230	2020-01-18 17:10:10	0	0.169	0.1204	231	2020-02-03 16:48:03	0	0.1489	231	2020-02-04 08:10:43	0
	232	2019-11-11 10:28:11	0	0.1104	232	2019-12-24 14:30:12	0	0.0635	232	2019-12-27 15:05:23	0	0.2488	232	2019-12-27 16:19:18	0	0.6096	232	2019-12-27 17:04:07	0	0.0874	231	2020-01-07 20:06:13	0	0.1761	0.0924	232	2020-01-11 11:34:30	0	0.0648	232	2020-01-17 15:31:21	0	0.4867	232	2020-01-17 15:49:08	0	0.2051	231	2020-01-18 17:10:11	0	0.1703	0.1206	232	2020-02-03 16:48:04	0	0.1476	232	2020-02-04 08:10:44	0
	233	2019-11-11 10:28:12	0	0.1101	233	2019-12-24 14:30:13	0	0.0634	233	2019-12-27 15:05:24	0	0.249	233	2019-12-27 16:19:19	0	0.6073	233	2019-12-27 17:04:08	0	0.0876	232	2020-01-07 20:06:14	0	0.1731	0.0906	233	2020-01-11 11:34:31	0	0.0655	233	2020-01-17 15:31:22	0	0.485	233	2020-01-17 15:49:09	0	0.2046	232	2020-01-18 17:10:12	0	0.1701	0.1216	233	2020-02-03 16:48:05	0	0.1487	233	2020-02-04 08:10:45	0
	234	2019-11-11 10:28:13	0	0.1105	234	2019-12-24 14:30:14	0	0.0633	234	2019-12-27 15:05:25	0	0.2479	234	2019-12-27 16:19:20	0	0.6053	234	2019-12-27 17:04:09	0	0.0869	233	2020-01-07 20:06:15	0	0.1686	0.0905	234	2020-01-11 11:34:32	0	0.065	234	2020-01-17 15:31:23	0	0.4869	234	2020-01-17 15:49:10	0	0.2046	233	2020-01-18 17:10:13	0	0.1642	0.1202	234	2020-02-03 16:48:06	0	0.1491	234	2020-02-04 08:10:46	0
	235	2019-11-11 10:28:14	0	0.1112	235	2019-12-24 14:30:15	0	0.0631	235	2019-12-27 15:05:26	0	0.247	235	2019-12-27 16:19:21	0	0.6041	235	2019-12-27 17:04:10	0	0.087	234	2020-01-07 20:06:16	0	0.1649	0.0893	235	2020-01-11 11:34:33	0	0.0649	235	2020-01-17 15:31:24	0	0.4854	235	2020-01-17 15:49:11	0	0.2051	234	2020-01-18 17:10:14	0	0.167	0.1181					235	2020-02-04 08:10:47	0
	236	2019-11-11 10:28:15	0	0.1124	236	2019-12-24 14:30:16	0	0.0629	236	2019-12-27 15:05:27	0	0.246	236	2019-12-27 16:19:22	0	0.6008	236	2019-12-27 17:04:11	0	0.0864	235	2020-01-07 20:06:17	0	0.164	0.0884	236	2020-01-11 11:34:34	0	0.064	236	2020-01-17 15:31:25	0	0.4846	236	2020-01-17 15:49:12	0	0.2046	235	2020-01-18 17:10:15	0	0.1655	0.1192					236	2020-02-04 08:10:48	0
	237	2019-11-11 10:28:16	0	0.1121	237	2019-12-24 14:30:17	0	0.0626	237	2019-12-27 15:05:28	0	0.2439	237	2019-12-27 16:19:23	0	0.5976	237	2019-12-27 17:04:12	0	0.0859	236	2020-01-07 20:06:18	0	0.1647	0.088	237	2020-01-11 11:34:35	0	0.0641	237	2020-01-17 15:31:26	0	0.4835	237	2020-01-17 15:49:13	0	0.2029	236	2020-01-18 17:10:16	0	0.1668	0.1189					237	2020-02-04 08:10:49	0
	238	2019-11-11 10:28:17	0	0.1127	238	2019-12-24 14:30:18	0	0.0626	238	2019-12-27 15:05:29	0	0.2441	238	2019-12-27 16:19:24	0	0.5972	238	2019-12-27 17:04:13	0	0.0858	237	2020-01-07 20:06:19	0	0.1633	0.0896	238	2020-01-11 11:34:36	0	0.0636	238	2020-01-17 15:31:27	0	0.4838	238	2020-01-17 15:49:14	0	0.2017	237	2020-01-18 17:10:17	0	0.166	0.1205					238	2020-02-04 08:10:50	0
	239	2019-11-11 10:28:18	0	0.1149	239	2019-12-24 14:30:19	0	0.0624	239	2019-12-27 15:05:30	0	0.2433	239	2019-12-27 16:19:25	0	0.5956	239	2019-12-27 17:04:14	0	0.0856	238	2020-01-07 20:06:20	0	0.1549	0.0871	239	2020-01-11 11:34:37	0	0.0639	239	2020-01-17 15:31:28	0	0.4851	239	2020-01-17 15:49:15	0	0.2038	238	2020-01-18 17:10:18	0	0.164	0.1181					239	2020-02-04 08:10:51	0
	240	2019-11-11 10:28:19	0	0.1142	240	2019-12-24 14:30:20	0	0.0622	240	2019-12-27 15:05:31	0	0.2421	240	2019-12-27 16:19:26	0	0.5938	240	2019-12-27 17:04:15	0	0.0848	239	2020-01-07 20:06:21	0	0.1389	0.0861	240	2020-01-11 11:34:38	0	0.0635	240	2020-01-17 15:31:29	0	0.4832	240	2020-01-17 15:49:16	0	0.2031	239	2020-01-18 17:10:19	0	0.1683	0.118					240	2020-02-04 08:10:52	0
	241	2019-11-11 10:28:20	0	0.1148	241	2019-12-24 14:30:21	0	0.062	241	2019-12-27 15:05:32	0	0.2413	241	2019-12-27 16:19:27	0	0.5906	241	2019-12-27 17:04:16	0	0.0842	240	2020-01-07 20:06:22	0	0.1225	0.0857	241	2020-01-11 11:34:39	0	0.0637	241	2020-01-17 15:31:30	0	0.4834	241	2020-01-17 15:49:17	0	0.203	240	2020-01-18 17:10:20	0	0.1642	0.1153					241	2020-02-04 08:10:53	0
	242	2019-11-11 10:28:21	0	0.1162	242	2019-12-24 14:30:22	0	0.0619	242	2019-12-27 15:05:33	0	0.2407	242	2019-12-27 16:19:28	0	0.5888	242	2019-12-27 17:04:17	0	0.0837	241	2020-01-07 20:06:23	0	0.1114	0.0853	242	2020-01-11 11:34:40	0	0.0632	242	2020-01-17 15:31:31	0	0.4827	242	2020-01-17 15:49:18	0	0.2037	241	2020-01-18 17:10:21	0	0.1642	0.1174					242	2020-02-04 08:10:54	0
	243	2019-11-11 10:28:22	0	0.1152	243	2019-12-24 14:30:23	0	0.0616	243	2019-12-27 15:05:34	0	0.2396	243	2019-12-27 16:19:29	0	0.5877	243	2019-12-27 17:04:18	0	0.0819	242	2020-01-07 20:06:24	0	0.1066	0.0859	243	2020-01-11 11:34:41	0	0.0629	243	2020-01-17 15:31:32	0	0.481	243	2020-01-17 15:49:19	0	0.2033	242	2020-01-18 17:10:22	0	0.1633	0.12					243	2020-02-04 08:10:55	0
	244	2019-11-11 10:28:23	0	0.1187	244	2019-12-24 14:30:24	0	0.0614	244	2019-12-27 15:05:35	0	0.2383	244	2019-12-27 16:19:30	0	0.585	244	2019-12-27 17:04:19	0	0.0814	243	2020-01-07 20:06:25	0	0.1029	0.0856	244	2020-01-11 11:34:42	0	0.0631	244	2020-01-17 15:31:33	0	0.4808	244	2020-01-17 15:49:20	0	0.2013	243	2020-01-18 17:10:23	0	0.1618	0.1175					244	2020-02-04 08:10:56	0
	245	2019-11-11 10:28:24	0	0.1187	245	2019-12-24 14:30:25	0	0.0613	245	2019-12-27 15:05:36	0	0.2378	245	2019-12-27 16:19:31	0	0.5832	245	2019-12-27 17:04:20	0	0.0806	244	2020-01-07 20:06:26	0	0.1	0.0856	245	2020-01-11 11:34:43	0	0.0626	245	2020-01-17 15:31:34	0	0.4787	245	2020-01-17 15:49:21	0	0.2014	244	2020-01-18 17:10:24	0	0.1643	0.1165					245	2020-02-04 08:10:57	0
	246	2019-11-11 10:28:25	0	0.1151	246	2019-12-24 14:30:26	0	0.6101	246	2019-12-27 15:05:37	0	0.2371	246	2019-12-27 16:19:32	0	0.5805	246	2019-12-27 17:04:21	0	0.0806	245	2020-01-07 20:06:27	0	0.0987	0.0851	246	2020-01-11 11:34:44	0	0.0622	246	2020-01-17 15:31:35	0	0.48	246	2020-01-17 15:49:22	0	0.2003	245	2020-01-18 17:10:25	0	0.165	0.1158					246	2020-02-04 08:10:58	0
	247	2019-11-11 10:28:26	0	0.1168	247	2019-12-24 14:30:27	0	0.6087	247	2019-12-27 15:05:38	0	0.236	247	2019-12-27 16:19:33	0	0.5783	247	2019-12-27 17:04:22	0	0.0803	246	2020-01-07 20:06:28	0	0.0966	0.0845	247	2020-01-11 11:34:45	0	0.0628	247	2020-01-17 15:31:36	0	0.4781	247	2020-01-17 15:49:23	0	0.2015	246	2020-01-18 17:10:26	0	0.1641	0.1163					247	2020-02-04 08:10:59	0
	248	2019-11-11 10:28:27	0	0.1189	248	2019-12-24 14:30:28	0	0.6067	248	2019-12-27 15:05:39	0	0.2361	248	2019-12-27 16:19:34	0	0.5771	248	2019-12-27 17:04:23	0	0.08	247	2020-01-07 20:06:29	0	0.0966	0.0859	248	2020-01-11 11:34:46	0	0.0623	248	2020-01-17 15:31:37	0	0.476	248	2020-01-17 15:49:24	0	0.2008	247	2020-01-18 17:10:27	0	0.1616	0.1179					248	2020-02-04 08:11:00	0
	249	2019-11-11 10:28:28	0	0.1196	249	2019-12-24 14:30:29	0	0.6049	249	2019-12-27 15:05:40	0	0.2342	249	2019-12-27 16:19:35	0	0.575	249	2019-12-27 17:04:24	0	0.0794	248	2020-01-07 20:06:30	0	0.0963	0.0887	249	2020-01-11 11:34:47	0	0.0617	249	2020-01-17 15:31:38	0	0.4773	249	2020-01-17 15:49:25	0	0.2004	248	2020-01-18 17:10:28	0	0.1601	0.1158					249	2020-02-04 08:11:01	0
	250	2019-11-11 10:28:29	0	0.1207	250	2019-12-24 14:30:30	0	0.6036	250	2019-12-27 15:05:41	0	0.2343	250	2019-12-27 16:19:36	0	0.5735	250	2019-12-27 17:04:25	0	0.0785	249	2020-01-07 20:06:31	0	0.0925	0.0874	250	2020-01-11 11:34:48	0	0.0617	250	2020-01-17 15:31:39	0	0.4758	250	2020-01-17 15:49:26	0	0.1987	249	2020-01-18 17:10:29	0	0.1598	0.1166					250	2020-02-04 08:11:02	0
	251	2019-11-11 10:28:30	0	0.119	251	2019-12-24 14:30:31	0	0.6024	251	2019-12-27 15:05:42	0	0.2334	251	2019-12-27 16:19:37	0	0.571	251	2019-12-27 17:04:26	0	0.078	250	2020-01-07 20:06:32	0	0.097	0.0863	251	2020-01-11 11:34:49	0	0.0617	251	2020-01-17 15:31:40	0	0.4748	251	2020-01-17 15:49:27	0	0.2006	250	2020-01-18 17:10:30	0	0.1607	0.1165					251	2020-02-04 08:11:03	0
	252	2019-11-11 10:28:31	0	0.1183	252	2019-12-24 14:30:32	0	0.5997	252	2019-12-27 15:05:43	0	0.2324	252	2019-12-27 16:19:38	0	0.5689	252	2019-12-27 17:04:27	0	0.0785	251	2020-01-07 20:06:33	0	0.0934	0.087	252	2020-01-11 11:34:50	0	0.0611	252	2020-01-17 15:31:41	0	0.4733	252	2020-01-17 15:49:28	0	0.1993	251	2020-01-18 17:10:31	0	0.1584	0.1146					252	2020-02-04 08:11:04	0
	253	2019-11-11 10:28:32	0	0.1204	253	2019-12-24 14:30:33	0	0.5991	253	2019-12-27 15:05:44	0	0.2322	253	2019-12-27 16:19:39	0	0.5674	253	2019-12-27 17:04:28	0	0.078	252	2020-01-07 20:06:34	0	0.096	0.0864	253	2020-01-11 11:34:51	0	0.0605	253	2020-01-17 15:31:42	0	0.4743	253	2020-01-17 15:49:29	0	0.1988	252	2020-01-18 17:10:32	0	0.1585	0.1171					253	2020-02-04 08:11:05	0
	254	2019-11-11 10:28:33	0	0.1229	254	2019-12-24 14:30:34	0	0.5965	254	2019-12-27 15:05:45	0	0.2307	254	2019-12-27 16:19:40	0	0.5655	254	2019-12-27 17:04:29	0	0.0775	253	2020-01-07 20:06:35	0	0.0946	0.0883	254	2020-01-11 11:34:52	0	0.0611	254	2020-01-17 15:31:43	0	0.4731	254	2020-01-17 15:49:30	0	0.2035	253	2020-01-18 17:10:33	0	0.1612	0.1152					254	2020-02-04 08:11:06	0
	255	2019-11-11 10:28:34	0	0.1213	255	2019-12-24 14:30:35	0	0.5955	255	2019-12-27 15:05:46	0	0.2304	255	2019-12-27 16:19:41	0	0.5645	255	2019-12-27 17:04:30	0	0.0771	254	2020-01-07 20:06:36	0	0.0941	0.0874	255	2020-01-11 11:34:53	0	0.0608	255	2020-01-17 15:31:44	0	0.4732	255	2020-01-17 15:49:31	0	0.1972	254	2020-01-18 17:10:34	0	0.1588	0.1154					255	2020-02-04 08:11:07	0
	256	2019-11-11 10:28:35	0	0.1213	256	2019-12-24 14:30:36	0	0.594	256	2019-12-27 15:05:47	0	0.23	256	2019-12-27 16:19:42	0	0.562	256	2019-12-27 17:04:31	0	0.0775	255	2020-01-07 20:06:37	0	0.0922	0.0857	256	2020-01-11 11:34:54	0	0.0608	256	2020-01-17 15:31:45	0	0.4713	256	2020-01-17 15:49:32	0	0.1988	255	2020-01-18 17:10:35	0	0.1596	0.1168					256	2020-02-04 08:11:08	0
	257	2019-11-11 10:28:36	0	0.1206	257	2019-12-24 14:30:37	0	0.5915	257	2019-12-27 15:05:48	0	0.2298	257	2019-12-27 16:19:43	0	0.5606	257	2019-12-27 17:04:32	0	0.0762	256	2020-01-07 20:06:38	0	0.0943	0.0896	257	2020-01-11 11:34:55	0	0.0611	257	2020-01-17 15:31:46	0	0.4705	257	2020-01-17 15:49:33	0	0.1985	256	2020-01-18 17:10:36	0	0.1572	0.1165					257	2020-02-04 08:11:09	0
	258	2019-11-11 10:28:37	0	0.122	258	2019-12-24 14:30:38	0	0.5895	258	2019-12-27 15:05:49	0	0.2288	258	2019-12-27 16:19:44	0	0.559	258	2019-12-27 17:04:33	0	0.0763	257	2020-01-07 20:06:39	0	0.0945	0.0883	258	2020-01-11 11:34:56	0	0.0603	258	2020-01-17 15:31:47	0	0.4714	258	2020-01-17 15:49:34	0	0.197	257	2020-01-18 17:10:37	0	0.1562	0.1162					258	2020-02-04 08:11:10	0
	259	2019-11-11 10:28:38	0	0.1216	259	2019-12-24 14:30:39	0	0.5886	259	2019-12-27 15:05:50	0	0.228	259	2019-12-27 16:19:45	0	0.5571	259	2019-12-27 17:04:34	0	0.0759	258	2020-01-07 20:06:40	0	0.0977	0.0883	259	2020-01-11 11:34:57	0	0.0602	259	2020-01-17 15:31:48	0	0.4689	259	2020-01-17 15:49:35	0	0.1993	258	2020-01-18 17:10:38	0	0.1587	0.1169					259	2020-02-04 08:11:11	0
	260	2019-11-11 10:28:39	0	0.1227	260	2019-12-24 14:30:40	0	0.5872	260	2019-12-27 15:05:51	0	0.2269	260	2019-12-27 16:19:46	0	0.5543	260	2019-12-27 17:04:35	0	0.0752	259	2020-01-07 20:06:41	0	0.1006	0.0885	260	2020-01-11 11:34:58	0	0.0597	260	2020-01-17 15:31:49	0	0.4677	260	2020-01-17 15:49:36	0	0.1993	259	2020-01-18 17:10:39	0	0.1567	0.1169					260	2020-02-04 08:11:12	0
	261	2019-11-11 10:28:40	0	0.1228	261	2019-12-24 14:30:41	0	0.5861	261	2019-12-27 15:05:52	0	0.2271	261	2019-12-27 16:19:47	0	0.5536	261	2019-12-27 17:04:36	0	0.0747	260	2020-01-07 20:06:42	0	0.0994	0.088	261	2020-01-11 11:34:59	0	0.0602	261	2020-01-17 15:31:50	0	0.4689	261	2020-01-17 15:49:37	0	0.1988	260	2020-01-18 17:10:40	0	0.1571	0.1159					261	2020-02-04 08:11:13	0
	262	2019-11-11 10:28:41	0	0.1252	262	2019-12-24 14:30:42	0	0.5835	262	2019-12-27 15:05:53	0	0.226	262	2019-12-27 16:19:48	0	0.5519	262	2019-12-27 17:04:37	0	0.0743	261	2020-01-07 20:06:43	0	0.099	0.0864	262	2020-01-11 11:35:00	0	0.0599	262	2020-01-17 15:31:51	0	0.4676	262	2020-01-17 15:49:38	0	0.1978	261	2020-01-18 17:10:41	0	0.156	0.1169					262	2020-02-04 08:11:14	0
	263	2019-11-11 10:28:42	0	0.1232	263	2019-12-24 14:30:43	0	0.5822	263	2019-12-27 15:05:54	0	0.2255	263	2019-12-27 16:19:49	0	0.5499	263	2019-12-27 17:04:38	0	0.074	262	2020-01-07 20:06:44	0	0.1004	0.0895	263	2020-01-11 11:35:01	0	0.0602	263	2020-01-17 15:31:52	0	0.4666	263	2020-01-17 15:49:39	0	0.1993	262	2020-01-18 17:10:42	0	0.1565	0.1176					263	2020-02-04 08:11:15	0
	264	2019-11-11 10:28:43	0	0.1246	264	2019-12-24 14:30:44	0	0.5804	264	2019-12-27 15:05:55	0	0.2247	264	2019-12-27 16:19:50	0	0.5485	264	2019-12-27 17:04:39	0	0.0731	263	2020-01-07 20:06:45	0	0.1035	0.088	264	2020-01-11 11:35:02	0	0.0592	264	2020-01-17 15:31:53	0	0.4655	264	2020-01-17 15:49:40	0	0.1993	263	2020-01-18 17:10:43	0	0.1583	0.1157					264	2020-02-04 08:11:16	0
	265	2019-11-11 10:28:44	0	0.1246	265	2019-12-24 14:30:45	0	0.5794	265	2019-12-27 15:05:56	0	0.2241	265	2019-12-27 16:19:51	0	0.5466	265	2019-12-27 17:04:40	0	0.0726	264	2020-01-07 20:06:46	0	0.1023	0.0888	265	2020-01-11 11:35:03	0	0.0593	265	2020-01-17 15:31:54	0	0.4637	265	2020-01-17 15:49:41	0	0.1986	264	2020-01-18 17:10:44	0	0.1565	0.1165					265	2020-02-04 08:11:17	0
	266	2019-11-11 10:28:45	0	0.1256	266	2019-12-24 14:30:46	0	0.5774	266	2019-12-27 15:05:57	0	0.2239	266	2019-12-27 16:19:52	0	0.5467	266	2019-12-27 17:04:41	0	0.0715	265	2020-01-07 20:06:47	0	0.1019	0.0876	266	2020-01-11 11:35:04	0	0.0589	266	2020-01-17 15:31:55	0	0.4645	266	2020-01-17 15:49:42	0	0.2013	265	2020-01-18 17:10:45	0	0.1564	0.1172					266	2020-02-04 08:11:18	0
	267	2019-11-11 10:28:46	0	0.125	267	2019-12-24 14:30:47	0	0.5764	267	2019-12-27 15:05:58	0	0.2223	267	2019-12-27 16:19:53	0	0.5438	267	2019-12-27 17:04:42	0	0.0718	266	2020-01-07 20:06:48	0	0.1021	0.0893	267	2020-01-11 11:35:05	0	0.0588	267	2020-01-17 15:31:56	0	0.4619	267	2020-01-17 15:49:43	0	0.1995	266	2020-01-18 17:10:46	0	0.1559	0.1187					267	2020-02-04 08:11:19	0
	268	2019-11-11 10:28:47	0	0.1239	268	2019-12-24 14:30:48	0	0.5743	268	2019-12-27 15:05:59	0	0.2233	268	2019-12-27 16:19:54	0	0.5422	268	2019-12-27 17:04:43	0	0.0709	267	2020-01-07 20:06:49	0	0.1017	0.0888	268	2020-01-11 11:35:06	0	0.0591	268	2020-01-17 15:31:57	0	0.4608	268	2020-01-17 15:49:44	0	0.1988	267	2020-01-18 17:10:47	0	0.1557	0.1175					268	2020-02-04 08:11:20	0
	269	2019-11-11 10:28:48	0	0.1261	269	2019-12-24 14:30:49	0	0.5726	269	2019-12-27 15:06:00	0	0.2218	269	2019-12-27 16:19:55	0	0.5419	269	2019-12-27 17:04:44	0	0.071	268	2020-01-07 20:06:50	0	0.1015	0.0888	269	2020-01-11 11:35:07	0	0.0584	269	2020-01-17 15:31:58	0	0.4632	269	2020-01-17 15:49:45	0	0.1991	268	2020-01-18 17:10:48	0	0.1565	0.1163					269	2020-02-04 08:11:21	0
	270	2019-11-11 10:28:49	0	0.1268	270	2019-12-24 14:30:50	0	0.5711	270	2019-12-27 15:06:01	0	0.2212	270	2019-12-27 16:19:56	0	0.5382	270	2019-12-27 17:04:45	0	0.0704	269	2020-01-07 20:06:51	0	0.1006	0.0893	270	2020-01-11 11:35:08	0	0.0588	270	2020-01-17 15:31:59	0	0.4595	270	2020-01-17 15:49:46	0	0.2007	269	2020-01-18 17:10:49	0	0.1533	0.1174					270	2020-02-04 08:11:22	0
	271	2019-11-11 10:28:50	0	0.1262	271	2019-12-24 14:30:51	0	0.5692	271	2019-12-27 15:06:02	0	0.2206	271	2019-12-27 16:19:57	0	0.5373	271	2019-12-27 17:04:46	0	0.0699	270	2020-01-07 20:06:52	0	0.1007	0.0876	271	2020-01-11 11:35:09	0	0.0583	271	2020-01-17 15:32:00	0	0.4606	271	2020-01-17 15:49:47	0	0.2015	270	2020-01-18 17:10:50	0	0.1564	0.1177					271	2020-02-04 08:11:23	0
	272	2019-11-11 10:28:51	0	0.1279	272	2019-12-24 14:30:52	0	0.5685	272	2019-12-27 15:06:03	0	0.2197	272	2019-12-27 16:19:58	0	0.5361	272	2019-12-27 17:04:47	0	0.0693	271	2020-01-07 20:06:53	0	0.1021	0.0908	272	2020-01-11 11:35:10	0	0.0584	272	2020-01-17 15:32:01	0	0.4595	272	2020-01-17 15:49:48	0	0.199	271	2020-01-18 17:10:51	0	0.1529	0.1177					272	2020-02-04 08:11:24	0
	273	2019-11-11 10:28:52	0	0.127	273	2019-12-24 14:30:53	0	0.5657	273	2019-12-27 15:06:04	0	0.2195	273	2019-12-27 16:19:59	0	0.5343	273	2019-12-27 17:04:48	0	0.0687	272	2020-01-07 20:06:54	0	0.1012	0.0888	273	2020-01-11 11:35:11	0	0.0584	273	2020-01-17 15:32:02	0	0.4548	273	2020-01-17 15:49:49	0	0.1991	272	2020-01-18 17:10:52	0	0.1553	0.1151					273	2020-02-04 08:11:25	0
	274	2019-11-11 10:28:53	0	0.1274	274	2019-12-24 14:30:54	0	0.5647	274	2019-12-27 15:06:05	0	0.2196	274	2019-12-27 16:20:00	0	0.5326	274	2019-12-27 17:04:49	0	0.0686	273	2020-01-07 20:06:55	0	0.1021	0.0891	274	2020-01-11 11:35:12	0	0.0579	274	2020-01-17 15:32:03	0	0.4565	274	2020-01-17 15:49:50	0	0.1986	273	2020-01-18 17:10:53	0	0.1557	0.1153					274	2020-02-04 08:11:26	0
	275	2019-11-11 10:28:54	0	0.1272	275	2019-12-24 14:30:55	0	0.563	275	2019-12-27 15:06:06	0	0.2172	275	2019-12-27 16:20:01	0	0.5318	275	2019-12-27 17:04:50	0	0.0687	274	2020-01-07 20:06:56	0	0.1006	0.09	275	2020-01-11 11:35:13	0	0.0577	275	2020-01-17 15:32:04	0	0.4563	275	2020-01-17 15:49:51	0	0.1993	274	2020-01-18 17:10:54	0	0.1549	0.1171					275	2020-02-04 08:11:27	0
	276	2019-11-11 10:28:55	0	0.127	276	2019-12-24 14:30:56	0	0.5613	276	2019-12-27 15:06:07	0	0.217	276	2019-12-27 16:20:02	0	0.53	276	2019-12-27 17:04:51	0	0.0692	275	2020-01-07 20:06:57	0	0.0987	0.0896	276	2020-01-11 11:35:14	0	0.0575	276	2020-01-17 15:32:05	0	0.4551	276	2020-01-17 15:49:52	0	0.1973	275	2020-01-18 17:10:55	0	0.1536	0.1186					276	2020-02-04 08:11:28	0
	277	2019-11-11 10:28:56	0	0.1285	277	2019-12-24 14:30:57	0	0.5596	277	2019-12-27 15:06:08	0	0.2174	277	2019-12-27 16:20:03	0	0.5284	277	2019-12-27 17:04:52	0	0.0684	276	2020-01-07 20:06:58	0	0.0978	0.0888	277	2020-01-11 11:35:15	0	0.0571	277	2020-01-17 15:32:06	0	0.4539	277	2020-01-17 15:49:53	0	0.1978	276	2020-01-18 17:10:56	0	0.1508	0.1183					277	2020-02-04 08:11:29	0
	278	2019-11-11 10:28:57	0	0.1282	278	2019-12-24 14:30:58	0	0.5584	278	2019-12-27 15:06:09	0	0.2176	278	2019-12-27 16:20:04	0	0.5267	278	2019-12-27 17:04:53	0	0.0689	277	2020-01-07 20:06:59	0	0.098	0.0892	278	2020-01-11 11:35:16	0	0.0573	278	2020-01-17 15:32:07	0	0.4474	278	2020-01-17 15:49:54	0	0.1988	277	2020-01-18 17:10:57	0	0.1504	0.1148					278	2020-02-04 08:11:30	0
	279	2019-11-11 10:28:58	0	0.129	279	2019-12-24 14:30:59	0	0.5564	279	2019-12-27 15:06:10	0	0.2162	279	2019-12-27 16:20:05	0	0.5259	279	2019-12-27 17:04:54	0	0.0689	278	2020-01-07 20:07:00	0	0.0978	0.0902	279	2020-01-11 11:35:17	0	0.0565	279	2020-01-17 15:32:08	0	0.4496	279	2020-01-17 15:49:55	0	0.1971	278	2020-01-18 17:10:58	0	0.1519	0.1155					279	2020-02-04 08:11:31	0
	280	2019-11-11 10:28:59	0	0.1296	280	2019-12-24 14:31:00	0	0.5553	280	2019-12-27 15:06:11	0	0.2162	280	2019-12-27 16:20:06	0	0.5242	280	2019-12-27 17:04:55	0	0.0681	279	2020-01-07 20:07:01	0	0.096	0.0923	280	2020-01-11 11:35:18	0	0.0573	280	2020-01-17 15:32:09	0	0.4509	280	2020-01-17 15:49:56	0	0.1977	279	2020-01-18 17:10:59	0	0.1511	0.1176					280	2020-02-04 08:11:32	0
	281	2019-11-11 10:29:00	0	0.13	281	2019-12-24 14:31:01	0	0.5534	281	2019-12-27 15:06:12	0	0.2153	281	2019-12-27 16:20:07	0	0.5217	281	2019-12-27 17:04:56	0	0.0669	280	2020-01-07 20:07:02	0	0.0937	0.0906	281	2020-01-11 11:35:19	0	0.0566	281	2020-01-17 15:32:10	0	0.4482	281	2020-01-17 15:49:57	0	0.1947	280	2020-01-18 17:11:00	0	0.1522	0.1142					281	2020-02-04 08:11:33	0
	282	2019-11-11 10:29:01	0	0.1285	282	2019-12-24 14:31:02	0	0.5521	282	2019-12-27 15:06:13	0	0.2147	282	2019-12-27 16:20:08	0	0.5207	282	2019-12-27 17:04:57	0	0.0665	281	2020-01-07 20:07:03	0	0.0933	0.0898	282	2020-01-11 11:35:20	0	0.0563	282	2020-01-17 15:32:11	0	0.4488	282	2020-01-17 15:49:58	0	0.194	281	2020-01-18 17:11:01	0	0.1511	0.1166					282	2020-02-04 08:11:34	0
	283	2019-11-11 10:29:02	0	0.1302	283	2019-12-24 14:31:03	0	0.5509	283	2019-12-27 15:06:14	0	0.2146	283	2019-12-27 16:20:09	0	0.5202	283	2019-12-27 17:04:58	0	0.0666	282	2020-01-07 20:07:04	0	0.0956	0.0899	283	2020-01-11 11:35:21	0	0.0564	283	2020-01-17 15:32:12	0	0.4477	283	2020-01-17 15:49:59	0	0.193	282	2020-01-18 17:11:02	0	0.1511	0.1133					283	2020-02-04 08:11:35	0
	284	2019-11-11 10:29:03	0	0.1292	284	2019-12-24 14:31:04	0	0.55	284	2019-12-27 15:06:15	0	0.2132	284	2019-12-27 16:20:10	0	0.5181	284	2019-12-27 17:04:59	0	0.0658	283	2020-01-07 20:07:05	0	0.094	0.0905	284	2020-01-11 11:35:22	0	0.0563	284	2020-01-17 15:32:13	0	0.4469	284	2020-01-17 15:50:00	0	0.193	283	2020-01-18 17:11:03	0	0.1537	0.1137					284	2020-02-04 08:11:36	0
	285	2019-11-11 10:29:04	0	0.1293	285	2019-12-24 14:31:05	0	0.5472	285	2019-12-27 15:06:16	0	0.2134	285	2019-12-27 16:20:11	0	0.517	285	2019-12-27 17:05:00	0	0.0654	284	2020-01-07 20:07:06	0	0.0921	0.0917	285	2020-01-11 11:35:23	0	0.0561	285	2020-01-17 15:32:14	0	0.4472	285	2020-01-17 15:50:01	0	0.1923	284	2020-01-18 17:11:04	0	0.1517	0.1161					285	2020-02-04 08:11:37	0
	286	2019-11-11 10:29:05	0	0.1291	286	2019-12-24 14:31:06	0	0.5464	286	2019-12-27 15:06:17	0	0.2132	286	2019-12-27 16:20:12	0	0.5153	286	2019-12-27 17:05:01	0	0.0647	285	2020-01-07 20:07:07	0	0.0909	0.092	286	2020-01-11 11:35:24	0	0.0558	286	2020-01-17 15:32:15	0	0.4438	286	2020-01-17 15:50:02	0	0.1924	285	2020-01-18 17:11:05	0	0.1493	0.1145					286	2020-02-04 08:11:38	0
	287	2019-11-11 10:29:06	0	0.1313	287	2019-12-24 14:31:07	0	0.5453	287	2019-12-27 15:06:18	0	0.2121	287	2019-12-27 16:20:13	0	0.5143	287	2019-12-27 17:05:02	0	0.0642	286	2020-01-07 20:07:08	0	0.0912	0.0939	287	2020-01-11 11:35:25	0	0.0561	287	2020-01-17 15:32:16	0	0.4437	287	2020-01-17 15:50:03	0	0.191	286	2020-01-18 17:11:06	0	0.154	0.1138					287	2020-02-04 08:11:39	0
	288	2019-11-11 10:29:07	0	0.1304	288	2019-12-24 14:31:08	0	0.5429	288	2019-12-27 15:06:19	0	0.2119	288	2019-12-27 16:20:14	0	0.5131	288	2019-12-27 17:05:03	0	0.0641	287	2020-01-07 20:07:09	0	0.0893	0.0911	288	2020-01-11 11:35:26	0	0.0558	288	2020-01-17 15:32:17	0	0.4425	288	2020-01-17 15:50:04	0	0.19	287	2020-01-18 17:11:07	0	0.1507	0.1158					288	2020-02-04 08:11:40	0
	289	2019-11-11 10:29:08	0	0.1317	289	2019-12-24 14:31:09	0	0.5421	289	2019-12-27 15:06:20	0	0.2118	289	2019-12-27 16:20:15	0	0.5117	289	2019-12-27 17:05:04	0	0.0639	288	2020-01-07 20:07:10	0	0.0895	0.0929	289	2020-01-11 11:35:27	0	0.0554	289	2020-01-17 15:32:18	0	0.4401	289	2020-01-17 15:50:05	0	0.1908	288	2020-01-18 17:11:08	0	0.1499	0.113					289	2020-02-04 08:11:41	0
	290	2019-11-11 10:29:09	0	0.13	290	2019-12-24 14:31:10	0	0.5408	290	2019-12-27 15:06:21	0	0.2113	290	2019-12-27 16:20:16	0	0.5109	290	2019-12-27 17:05:05	0	0.063	289	2020-01-07 20:07:11	0	0.0866	0.0922	290	2020-01-11 11:35:28	0	0.0554	290	2020-01-17 15:32:19	0	0.4395	290	2020-01-17 15:50:06	0	0.1928	289	2020-01-18 17:11:09	0	0.1517	0.1137					290	2020-02-04 08:11:42	0
	291	2019-11-11 10:29:10	0	0.1312	291	2019-12-24 14:31:11	0	0.5388	291	2019-12-27 15:06:22	0	0.2108	291	2019-12-27 16:20:17	0	0.5088	291	2019-12-27 17:05:06	0	0.0627	290	2020-01-07 20:07:12	0	0.0893	0.0924	291	2020-01-11 11:35:29	0	0.0551	291	2020-01-17 15:32:20	0	0.4402	291	2020-01-17 15:50:07	0	0.1882	290	2020-01-18 17:11:10	0	0.1494	0.1165					291	2020-02-04 08:11:43	0
	292	2019-11-11 10:29:11	0	0.1308	292	2019-12-24 14:31:12	0	0.5377	292	2019-12-27 15:06:23	0	0.2098	292	2019-12-27 16:20:18	0	0.5072	292	2019-12-27 17:05:07	0	0.0626	291	2020-01-07 20:07:13	0	0.0874	0.0908	292	2020-01-11 11:35:30	0	0.0552	292	2020-01-17 15:32:21	0	0.4373	292	2020-01-17 15:50:08	0	0.1904	291	2020-01-18 17:11:11	0	0.1499	0.1162					292	2020-02-04 08:11:44	0
	293	2019-11-11 10:29:12	0	0.1307	293	2019-12-24 14:31:13	0	0.5362	293	2019-12-27 15:06:24	0	0.2094	293	2019-12-27 16:20:19	0	0.5065	293	2019-12-27 17:05:08	0	0.0628	292	2020-01-07 20:07:14	0	0.0885	0.094	293	2020-01-11 11:35:31	0	0.0554	293	2020-01-17 15:32:22	0	0.4382	293	2020-01-17 15:50:09	0	0.1915	292	2020-01-18 17:11:12	0	0.1516	0.1152					293	2020-02-04 08:11:45	0
	294	2019-11-11 10:29:13	0	0.1288	294	2019-12-24 14:31:14	0	0.5349	294	2019-12-27 15:06:25	0	0.2085	294	2019-12-27 16:20:20	0	0.5049	294	2019-12-27 17:05:09	0	0.0622	293	2020-01-07 20:07:15	0	0.0869	0.0917	294	2020-01-11 11:35:32	0	0.0557	294	2020-01-17 15:32:23	0	0.4374	294	2020-01-17 15:50:10	0	0.1914	293	2020-01-18 17:11:13	0	0.1477	0.1145					294	2020-02-04 08:11:46	0
	295	2019-11-11 10:29:14	0	0.1298	295	2019-12-24 14:31:15	0	0.5326	295	2019-12-27 15:06:26	0	0.2083	295	2019-12-27 16:20:21	0	0.5028	295	2019-12-27 17:05:10	0	0.0615	294	2020-01-07 20:07:16	0	0.0874	0.0936	295	2020-01-11 11:35:33	0	0.0549	295	2020-01-17 15:32:24	0	0.4351	295	2020-01-17 15:50:11	0	0.1942	294	2020-01-18 17:11:14	0	0.1499	0.117					295	2020-02-04 08:11:47	0
	296	2019-11-11 10:29:15	0	0.131	296	2019-12-24 14:31:16	0	0.5312	296	2019-12-27 15:06:27	0	0.2082	296	2019-12-27 16:20:22	0	0.5022	296	2019-12-27 17:05:11	0	0.0613	295	2020-01-07 20:07:17	0	0.0868	0.0926	296	2020-01-11 11:35:34	0	0.0549	296	2020-01-17 15:32:25	0	0.4374	296	2020-01-17 15:50:12	0	0.1935	295	2020-01-18 17:11:15	0	0.1484	0.1166					296	2020-02-04 08:11:48	0
	297	2019-11-11 10:29:16	0	0.1288	297	2019-12-24 14:31:17	0	0.5302	297	2019-12-27 15:06:28	0	0.2076	297	2019-12-27 16:20:23	0	0.5012	297	2019-12-27 17:05:12	0	0.0611	296	2020-01-07 20:07:18	0	0.0881	0.0918	297	2020-01-11 11:35:35	0	0.0553	297	2020-01-17 15:32:26	0	0.4322	297	2020-01-17 15:50:13	0	0.1942	296	2020-01-18 17:11:16	0	0.1513	0.1154					297	2020-02-04 08:11:49	0
	298	2019-11-11 10:29:17	0	0.1301	298	2019-12-24 14:31:18	0	0.5288	298	2019-12-27 15:06:29	0	0.2072	298	2019-12-27 16:20:24	0	0.499	298	2019-12-27 17:05:13	0	0.0615	297	2020-01-07 20:07:19	0	0.086	0.0925	298	2020-01-11 11:35:36	0	0.0546	298	2020-01-17 15:32:27	0	0.434	298	2020-01-17 15:50:14	0	0.1934	297	2020-01-18 17:11:17	0	0.1502	0.1154					298	2020-02-04 08:11:50	0
	299	2019-11-11 10:29:18	0	0.1322	299	2019-12-24 14:31:19	0	0.5272	299	2019-12-27 15:06:30	0	0.207	299	2019-12-27 16:20:25	0	0.4968	299	2019-12-27 17:05:14	0	0.0608	298	2020-01-07 20:07:20	0	0.087	0.0954	299	2020-01-11 11:35:37	0	0.054	299	2020-01-17 15:32:28	0	0.4302	299	2020-01-17 15:50:15	0	0.1962	298	2020-01-18 17:11:18	0	0.1499	0.1153					299	2020-02-04 08:11:51	0
	300	2019-11-11 10:29:19	0	0.1298	300	2019-12-24 14:31:20	0	0.5251	300	2019-12-27 15:06:31	0	0.2071	300	2019-12-27 16:20:26	0	0.4945	300	2019-12-27 17:05:15	0	0.0608	299	2020-01-07 20:07:21	0	0.0878	0.0955	300	2020-01-11 11:35:38	0	0.0538	300	2020-01-17 15:32:29	0	0.4314	300	2020-01-17 15:50:16	0	0.1962	299	2020-01-18 17:11:19	0	0.1469	0.1146					300	2020-02-04 08:11:52	0
	301	2019-11-11 10:29:20	0	0.1321	301	2019-12-24 14:31:21	0	0.5243	301	2019-12-27 15:06:32	0	0.206	301	2019-12-27 16:20:27	0	0.4958	301	2019-12-27 17:05:16	0	0.0607	300	2020-01-07 20:07:22	0	0.0879	0.094	301	2020-01-11 11:35:39	0	0.0542	301	2020-01-17 15:32:30	0	0.4288	301	2020-01-17 15:50:17	0	0.1957	300	2020-01-18 17:11:20	0	0.1482	0.1154					301	2020-02-04 08:11:53	0
	302	2019-11-11 10:29:21	0	0.1313	302	2019-12-24 14:31:22	0	0.5229	302	2019-12-27 15:06:33	0	0.2061	302	2019-12-27 16:20:28	0	0.4937	302	2019-12-27 17:05:17	0	0.0611	301	2020-01-07 20:07:23	0	0.088	0.0946	302	2020-01-11 11:35:40	0	0.054	302	2020-01-17 15:32:31	0	0.4279	302	2020-01-17 15:50:18	0	0.1953	301	2020-01-18 17:11:21	0	0.1474	0.1146					302	2020-02-04 08:11:54	0
	303	2019-11-11 10:29:22	0	0.1332	303	2019-12-24 14:31:23	0	0.5212	303	2019-12-27 15:06:34	0	0.2052	303	2019-12-27 16:20:29	0	0.4919	303	2019-12-27 17:05:18	0	0.0607	302	2020-01-07 20:07:24	0	0.0878	0.0935	303	2020-01-11 11:35:41	0	0.0534	303	2020-01-17 15:32:32	0	0.4269	303	2020-01-17 15:50:19	0	0.1936	302	2020-01-18 17:11:22	0	0.1464	0.114					303	2020-02-04 08:11:55	0
	304	2019-11-11 10:29:23	0	0.1333	304	2019-12-24 14:31:24	0	0.5198	304	2019-12-27 15:06:35	0	0.2045	304	2019-12-27 16:20:30	0	0.4916	304	2019-12-27 17:05:19	0	0.0597	303	2020-01-07 20:07:25	0	0.09	0.0934	304	2020-01-11 11:35:42	0	0.0534	304	2020-01-17 15:32:33	0	0.4286	304	2020-01-17 15:50:20	0	0.1968	303	2020-01-18 17:11:23	0	0.1463	0.115					304	2020-02-04 08:11:56	0
	305	2019-11-11 10:29:24	0	0.1333	305	2019-12-24 14:31:25	0	0.5181	305	2019-12-27 15:06:36	0	0.2036	305	2019-12-27 16:20:31	0	0.4898	305	2019-12-27 17:05:20	0	0.0593	304	2020-01-07 20:07:26	0	0.091	0.0937	305	2020-01-11 11:35:43	0	0.0535	305	2020-01-17 15:32:34	0	0.4232	305	2020-01-17 15:50:21	0	0.1953	304	2020-01-18 17:11:24	0	0.1454	0.1165					305	2020-02-04 08:11:57	0
	306	2019-11-11 10:29:25	0	0.132	306	2019-12-24 14:31:26	0	0.5169	306	2019-12-27 15:06:37	0	0.2027	306	2019-12-27 16:20:32	0	0.4896	306	2019-12-27 17:05:21	0	0.0599	305	2020-01-07 20:07:27	0	0.0913	0.0981	306	2020-01-11 11:35:44	0	0.0533	306	2020-01-17 15:32:35	0	0.4256	306	2020-01-17 15:50:22	0	0.193	305	2020-01-18 17:11:25	0	0.1482	0.113					306	2020-02-04 08:11:58	0
	307	2019-11-11 10:29:26	0	0.1321	307	2019-12-24 14:31:27	0	0.5232	307	2019-12-27 15:06:38	0	0.2036	307	2019-12-27 16:20:33	0	0.4873	307	2019-12-27 17:05:22	0	0.0593	306	2020-01-07 20:07:28	0	0.0909	0.0949	307	2020-01-11 11:35:45	0	0.0536	307	2020-01-17 15:32:36	0	0.4229	307	2020-01-17 15:50:23	0	0.1935	306	2020-01-18 17:11:26	0	0.1438	0.1128					307	2020-02-04 08:11:59	0
	308	2019-11-11 10:29:27	0	0.133	308	2019-12-24 14:31:28	0	0.525	308	2019-12-27 15:06:39	0	0.2026	308	2019-12-27 16:20:34	0	0.4865	308	2019-12-27 17:05:23	0	0.0596	307	2020-01-07 20:07:29	0	0.0946	0.0954	308	2020-01-11 11:35:46	0	0.0529	308	2020-01-17 15:32:37	0	0.4192	308	2020-01-17 15:50:24	0	0.1945	307	2020-01-18 17:11:27	0	0.1464	0.113					308	2020-02-04 08:12:00	0
	309	2019-11-11 10:29:28	0	0.132	309	2019-12-24 14:31:29	0	0.536	309	2019-12-27 15:06:40	0	0.2017	309	2019-12-27 16:20:35	0	0.4857	309	2019-12-27 17:05:24	0	0.0594	308	2020-01-07 20:07:30	0	0.097	0.0961	309	2020-01-11 11:35:47	0	0.0528	309	2020-01-17 15:32:38	0	0.4228	309	2020-01-17 15:50:25	0	0.1923	308	2020-01-18 17:11:28	0	0.1474	0.1131					309	2020-02-04 08:12:01	0
	310	2019-11-11 10:29:29	0	0.1323	310	2019-12-24 14:31:30	0	0.5495	310	2019-12-27 15:06:41	0	0.2018	310	2019-12-27 16:20:36	0	0.4834	310	2019-12-27 17:05:25	0	0.059	309	2020-01-07 20:07:31	0	0.0987	0.0979	310	2020-01-11 11:35:48	0	0.0528	310	2020-01-17 15:32:39	0	0.42	310	2020-01-17 15:50:26	0	0.1939	309	2020-01-18 17:11:29	0	0.1476	0.1118					310	2020-02-04 08:12:02	0
	311	2019-11-11 10:29:30	0	0.1326	311	2019-12-24 14:31:31	0	0.5514	311	2019-12-27 15:06:42	0	0.201	311	2019-12-27 16:20:37	0	0.4839	311	2019-12-27 17:05:26	0	0.0589	310	2020-01-07 20:07:32	0	0.1005	0.0975	311	2020-01-11 11:35:49	0	0.0524	311	2020-01-17 15:32:40	0	0.418	311	2020-01-17 15:50:27	0	0.1925	310	2020-01-18 17:11:30	0	0.1451	0.1119					311	2020-02-04 08:12:03	0
	312	2019-11-11 10:29:31	0	0.1326	312	2019-12-24 14:31:32	0	0.5343	312	2019-12-27 15:06:43	0	0.2008	312	2019-12-27 16:20:38	0	0.4827	312	2019-12-27 17:05:27	0	0.059	311	2020-01-07 20:07:33	0	0.1082	0.0949	312	2020-01-11 11:35:50	0	0.0523	312	2020-01-17 15:32:41	0	0.4177	312	2020-01-17 15:50:28	0	0.1905	311	2020-01-18 17:11:31	0	0.1484	0.112					312	2020-02-04 08:12:04	0
	313	2019-11-11 10:29:32	0	0.1325	313	2019-12-24 14:31:33	0	0.5014	313	2019-12-27 15:06:44	0	0.2	313	2019-12-27 16:20:39	0	0.4815	313	2019-12-27 17:05:28	0	0.0591	312	2020-01-07 20:07:34	0	0.1123	0.0955	313	2020-01-11 11:35:51	0	0.0528	313	2020-01-17 15:32:42	0	0.4172	313	2020-01-17 15:50:29	0	0.1882	312	2020-01-18 17:11:32	0	0.1444	0.1144					313	2020-02-04 08:12:05	0
	314	2019-11-11 10:29:33	0	0.1308	314	2019-12-24 14:31:34	0	0.4585	314	2019-12-27 15:06:45	0	0.2001	314	2019-12-27 16:20:40	0	0.4803	314	2019-12-27 17:05:29	0	0.0584	313	2020-01-07 20:07:35	0	0.1186	0.0981	314	2020-01-11 11:35:52	0	0.0523	314	2020-01-17 15:32:43	0	0.4162	314	2020-01-17 15:50:30	0	0.1884	313	2020-01-18 17:11:33	0	0.1424	0.1152					314	2020-02-04 08:12:06	0
	315	2019-11-11 10:29:34	0	0.1316	315	2019-12-24 14:31:35	0	0.4137	315	2019-12-27 15:06:46	0	0.199	315	2019-12-27 16:20:41	0	0.4792	315	2019-12-27 17:05:30	0	0.0583	314	2020-01-07 20:07:36	0	0.123	0.0974	315	2020-01-11 11:35:53	0	0.0526	315	2020-01-17 15:32:44	0	0.4151	315	2020-01-17 15:50:31	0	0.186	314	2020-01-18 17:11:34	0	0.1448	0.1129					315	2020-02-04 08:12:07	0
	316	2019-11-11 10:29:35	0	0.1326	316	2019-12-24 14:31:36	0	0.3718	316	2019-12-27 15:06:47	0	0.1986	316	2019-12-27 16:20:42	0	0.478	316	2019-12-27 17:05:31	0	0.0576	315	2020-01-07 20:07:37	0	0.1293	0.0969	316	2020-01-11 11:35:54	0	0.0526	316	2020-01-17 15:32:45	0	0.4126	316	2020-01-17 15:50:32	0	0.1898	315	2020-01-18 17:11:35	0	0.1431	0.1149					316	2020-02-04 08:12:08	0
	317	2019-11-11 10:29:36	0	0.1319	317	2019-12-24 14:31:37	0	0.3343	317	2019-12-27 15:06:48	0	0.1981	317	2019-12-27 16:20:43	0	0.4767	317	2019-12-27 17:05:32	0	0.0581	316	2020-01-07 20:07:38	0	0.1363	0.0984	317	2020-01-11 11:35:55	0	0.052	317	2020-01-17 15:32:46	0	0.4122	317	2020-01-17 15:50:33	0	0.1859	316	2020-01-18 17:11:36	0	0.1479	0.1132					317	2020-02-04 08:12:09	0
	318	2019-11-11 10:29:37	0	0.1325	318	2019-12-24 14:31:38	0	0.3023	318	2019-12-27 15:06:49	0	0.1978	318	2019-12-27 16:20:44	0	0.4753	318	2019-12-27 17:05:33	0	0.0574	317	2020-01-07 20:07:39	0	0.1436	0.0988	318	2020-01-11 11:35:56	0	0.0519	318	2020-01-17 15:32:47	0	0.412	318	2020-01-17 15:50:34	0	0.1857	317	2020-01-18 17:11:37	0	0.1417	0.1137					318	2020-02-04 08:12:10	0
	319	2019-11-11 10:29:38	0	0.1345	319	2019-12-24 14:31:39	0	0.2768	319	2019-12-27 15:06:50	0	0.1978	319	2019-12-27 16:20:45	0	0.475	319	2019-12-27 17:05:34	0	0.057	318	2020-01-07 20:07:40	0	0.1532	0.0982	319	2020-01-11 11:35:57	0	0.0525	319	2020-01-17 15:32:48	0	0.4095	319	2020-01-17 15:50:35	0	0.187	318	2020-01-18 17:11:38	0	0.1458	0.1155					319	2020-02-04 08:12:11	0
	320	2019-11-11 10:29:39	0	0.1355	320	2019-12-24 14:31:40	0	0.2541	320	2019-12-27 15:06:51	0	0.197	320	2019-12-27 16:20:46	0	0.4731	320	2019-12-27 17:05:35	0	0.0558	319	2020-01-07 20:07:41	0	0.1612	0.0977	320	2020-01-11 11:35:58	0	0.0513	320	2020-01-17 15:32:49	0	0.4105	320	2020-01-17 15:50:36	0	0.1845	319	2020-01-18 17:11:39	0	0.1424	0.1164					320	2020-02-04 08:12:12	0
	321	2019-11-11 10:29:40	0	0.1349	321	2019-12-24 14:31:41	0	0.2352	321	2019-12-27 15:06:52	0	0.197	321	2019-12-27 16:20:47	0	0.4722	321	2019-12-27 17:05:36	0	0.0563	320	2020-01-07 20:07:42	0	0.1661	0.0956	321	2020-01-11 11:35:59	0	0.0508	321	2020-01-17 15:32:50	0	0.4075	321	2020-01-17 15:50:37	0	0.1849	320	2020-01-18 17:11:40	0	0.146	0.1143					321	2020-02-04 08:12:13	0
	322	2019-11-11 10:29:41	0	0.1335	322	2019-12-24 14:31:42	0	0.2194	322	2019-12-27 15:06:53	0	0.1965	322	2019-12-27 16:20:48	0	0.4717	322	2019-12-27 17:05:37	0	0.0561	321	2020-01-07 20:07:43	0	0.1725	0.1001	322	2020-01-11 11:36:00	0	0.0511	322	2020-01-17 15:32:51	0	0.4075	322	2020-01-17 15:50:38	0	0.1856	321	2020-01-18 17:11:41	0	0.1414	0.1147					322	2020-02-04 08:12:14	0
	323	2019-11-11 10:29:42	0	0.1321	323	2019-12-24 14:31:43	0	0.2069	323	2019-12-27 15:06:54	0	0.1956	323	2019-12-27 16:20:49	0	0.4712	323	2019-12-27 17:05:38	0	0.0554	322	2020-01-07 20:07:44	0	0.1771	0.1005	323	2020-01-11 11:36:01	0	0.0511	323	2020-01-17 15:32:52	0	0.4065	323	2020-01-17 15:50:39	0	0.1857	322	2020-01-18 17:11:42	0	0.1434	0.1129					323	2020-02-04 08:12:15	0
	324	2019-11-11 10:29:43	0	0.1335	324	2019-12-24 14:31:44	0	0.1952	324	2019-12-27 15:06:55	0	0.1953	324	2019-12-27 16:20:50	0	0.47	324	2019-12-27 17:05:39	0	0.0557	323	2020-01-07 20:07:45	0	0.182	0.1	324	2020-01-11 11:36:02	0	0.0518	324	2020-01-17 15:32:53	0	0.4082	324	2020-01-17 15:50:40	0	0.1854	323	2020-01-18 17:11:43	0	0.1453	0.1118					324	2020-02-04 08:12:16	0
	325	2019-11-11 10:29:44	0	0.1343	325	2019-12-24 14:31:45	0	0.1861	325	2019-12-27 15:06:56	0	0.1947	325	2019-12-27 16:20:51	0	0.4691	325	2019-12-27 17:05:40	0	0.056	324	2020-01-07 20:07:46	0	0.1849	0.098	325	2020-01-11 11:36:03	0	0.0513	325	2020-01-17 15:32:54	0	0.404	325	2020-01-17 15:50:41	0	0.186	324	2020-01-18 17:11:44	0	0.1431	0.1127					325	2020-02-04 08:12:17	0
	326	2019-11-11 10:29:45	0	0.1332	326	2019-12-24 14:31:46	0	0.1786	326	2019-12-27 15:06:57	0	0.1952	326	2019-12-27 16:20:52	0	0.4672	326	2019-12-27 17:05:41	0	0.0554	325	2020-01-07 20:07:47	0	0.1868	0.0983	326	2020-01-11 11:36:04	0	0.0508	326	2020-01-17 15:32:55	0	0.4036	326	2020-01-17 15:50:42	0	0.1858	325	2020-01-18 17:11:45	0	0.1452	0.1142					326	2020-02-04 08:12:18	0
	327	2019-11-11 10:29:46	0	0.1348	327	2019-12-24 14:31:47	0	0.1711	327	2019-12-27 15:06:58	0	0.1939	327	2019-12-27 16:20:53	0	0.4664	327	2019-12-27 17:05:42	0	0.0553	326	2020-01-07 20:07:48	0	0.1912	0.0988	327	2020-01-11 11:36:05	0	0.0512	327	2020-01-17 15:32:56	0	0.4037	327	2020-01-17 15:50:43	0	0.1861	326	2020-01-18 17:11:46	0	0.1405	0.1136					327	2020-02-04 08:12:19	0
	328	2019-11-11 10:29:47	0	0.1332	328	2019-12-24 14:31:48	0	0.1657	328	2019-12-27 15:06:59	0	0.1941	328	2019-12-27 16:20:54	0	0.4659	328	2019-12-27 17:05:43	0	0.0548	327	2020-01-07 20:07:49	0	0.1915	0.0981	328	2020-01-11 11:36:06	0	0.0508	328	2020-01-17 15:32:57	0	0.4035	328	2020-01-17 15:50:44	0	0.1868	327	2020-01-18 17:11:47	0	0.1432	0.1111					328	2020-02-04 08:12:20	0
	329	2019-11-11 10:29:48	0	0.1355	329	2019-12-24 14:31:49	0	0.1615	329	2019-12-27 15:07:00	0	0.1929	329	2019-12-27 16:20:55	0	0.465	329	2019-12-27 17:05:44	0	0.0549	328	2020-01-07 20:07:50	0	0.191	0.0985	329	2020-01-11 11:36:07	0	0.0506	329	2020-01-17 15:32:58	0	0.4014	329	2020-01-17 15:50:45	0	0.1865	328	2020-01-18 17:11:48	0	0.1429	0.1121					329	2020-02-04 08:12:21	0
	330	2019-11-11 10:29:49	0	0.1343	330	2019-12-24 14:31:50	0	0.1562	330	2019-12-27 15:07:01	0	0.1918	330	2019-12-27 16:20:56	0	0.4644	330	2019-12-27 17:05:45	0	0.0547	329	2020-01-07 20:07:51	0	0.193	0.0967	330	2020-01-11 11:36:08	0	0.0505	330	2020-01-17 15:32:59	0	0.4012	330	2020-01-17 15:50:46	0	0.1897	329	2020-01-18 17:11:49	0	0.1436	0.1135					330	2020-02-04 08:12:22	0
	331	2019-11-11 10:29:50	0	0.1323	331	2019-12-24 14:31:51	0	0.1532	331	2019-12-27 15:07:02	0	0.1922	331	2019-12-27 16:20:57	0	0.4622	331	2019-12-27 17:05:46	0	0.0551	330	2020-01-07 20:07:52	0	0.1959	0.0993	331	2020-01-11 11:36:09	0	0.0508	331	2020-01-17 15:33:00	0	0.3964	331	2020-01-17 15:50:47	0	0.1879	330	2020-01-18 17:11:50	0	0.1411	0.1128					331	2020-02-04 08:12:23	0
	332	2019-11-11 10:29:51	0	0.1329	332	2019-12-24 14:31:52	0	0.1494	332	2019-12-27 15:07:03	0	0.1915	332	2019-12-27 16:20:58	0	0.4619	332	2019-12-27 17:05:47	0	0.0551	331	2020-01-07 20:07:53	0	0.1958	0.0993	332	2020-01-11 11:36:10	0	0.0498	332	2020-01-17 15:33:01	0	0.394	332	2020-01-17 15:50:48	0	0.1903	331	2020-01-18 17:11:51	0	0.1405	0.1114					332	2020-02-04 08:12:24	0
	333	2019-11-11 10:29:52	0	0.1338	333	2019-12-24 14:31:53	0	0.1474	333	2019-12-27 15:07:04	0	0.1914	333	2019-12-27 16:20:59	0	0.4608	333	2019-12-27 17:05:48	0	0.054	332	2020-01-07 20:07:54	0	0.2019	0.0991	333	2020-01-11 11:36:11	0	0.0501	333	2020-01-17 15:33:02	0	0.3871	333	2020-01-17 15:50:49	0	0.1867	332	2020-01-18 17:11:52	0	0.1406	0.1097					333	2020-02-04 08:12:25	0
	334	2019-11-11 10:29:53	0	0.1338	334	2019-12-24 14:31:54	0	0.1447	334	2019-12-27 15:07:05	0	0.1913	334	2019-12-27 16:21:00	0	0.4597	334	2019-12-27 17:05:49	0	0.0546	333	2020-01-07 20:07:55	0	0.2008	0.0994	334	2020-01-11 11:36:12	0	0.0505	334	2020-01-17 15:33:03	0	0.3885	334	2020-01-17 15:50:50	0	0.1905	333	2020-01-18 17:11:53	0	0.1408	0.1131					334	2020-02-04 08:12:26	0
	335	2019-11-11 10:29:54	0	0.1326	335	2019-12-24 14:31:55	0	0.142	335	2019-12-27 15:07:06	0	0.1896	335	2019-12-27 16:21:01	0	0.4579	335	2019-12-27 17:05:50	0	0.0545	334	2020-01-07 20:07:56	0	0.2033	0.0985	335	2020-01-11 11:36:13	0	0.0498	335	2020-01-17 15:33:04	0	0.3964	335	2020-01-17 15:50:51	0	0.189	334	2020-01-18 17:11:54	0	0.1449	0.1167					335	2020-02-04 08:12:27	0
	336	2019-11-11 10:29:55	0	0.1355	336	2019-12-24 14:31:56	0	0.141	336	2019-12-27 15:07:07	0	0.1891	336	2019-12-27 16:21:02	0	0.4575	336	2019-12-27 17:05:51	0	0.054	335	2020-01-07 20:07:57	0	0.2049	0.0989	336	2020-01-11 11:36:14	0	0.0496	336	2020-01-17 15:33:05	0	0.4061	336	2020-01-17 15:50:52	0	0.1884	335	2020-01-18 17:11:55	0	0.1416	0.1128					336	2020-02-04 08:12:28	0
	337	2019-11-11 10:29:56	0	0.1358	337	2019-12-24 14:31:57	0	0.1389	337	2019-12-27 15:07:08	0	0.189	337	2019-12-27 16:21:03	0	0.4565	337	2019-12-27 17:05:52	0	0.054	336	2020-01-07 20:07:58	0	0.2026	0.099	337	2020-01-11 11:36:15	0	0.05	337	2020-01-17 15:33:06	0	0.4202	337	2020-01-17 15:50:53	0	0.1874	336	2020-01-18 17:11:56	0	0.1471	0.1091					337	2020-02-04 08:12:29	0
	338	2019-11-11 10:29:57	0	0.1347	338	2019-12-24 14:31:58	0	0.138	338	2019-12-27 15:07:09	0	0.1885	338	2019-12-27 16:21:04	0	0.455	338	2019-12-27 17:05:53	0	0.0542	337	2020-01-07 20:07:59	0	0.2061	0.0988	338	2020-01-11 11:36:16	0	0.0495	338	2020-01-17 15:33:07	0	0.4272	338	2020-01-17 15:50:54	0	0.188	337	2020-01-18 17:11:57	0	0.1411	0.111					338	2020-02-04 08:12:30	0
	339	2019-11-11 10:29:58	0	0.133	339	2019-12-24 14:31:59	0	0.1365	339	2019-12-27 15:07:10	0	0.1885	339	2019-12-27 16:21:05	0	0.4534	339	2019-12-27 17:05:54	0	0.0544	338	2020-01-07 20:08:00	0	0.2026	0.0985	339	2020-01-11 11:36:17	0	0.05	339	2020-01-17 15:33:08	0	0.4285	339	2020-01-17 15:50:55	0	0.1916	338	2020-01-18 17:11:58	0	0.1115	0.0815					339	2020-02-04 08:12:31	0
	340	2019-11-11 10:29:59	0	0.135	340	2019-12-24 14:32:00	0	0.1356	340	2019-12-27 15:07:11	0	0.1883	340	2019-12-27 16:21:06	0	0.4513	340	2019-12-27 17:05:55	0	0.0535	339	2020-01-07 20:08:01	0	0.2055	0.0986	340	2020-01-11 11:36:18	0	0.0495	340	2020-01-17 15:33:09	0	0.4234	340	2020-01-17 15:50:56	0	0.1919	339	2020-01-18 17:11:59	0	0.1317	0.0876					340	2020-02-04 08:12:32	0
	341	2019-11-11 10:30:00	0	0.1348	341	2019-12-24 14:32:01	0	0.1333	341	2019-12-27 15:07:12	0	0.1883	341	2019-12-27 16:21:07	0	0.4525	341	2019-12-27 17:05:56	0	0.054	340	2020-01-07 20:08:02	0	0.2036	0.1007	341	2020-01-11 11:36:19	0	0.0495	341	2020-01-17 15:33:10	0	0.4126	341	2020-01-17 15:50:57	0	0.1919	340	2020-01-18 17:12:00	0	0.144	0.0825					341	2020-02-04 08:12:33	0
	342	2019-11-11 10:30:01	0	0.1351	342	2019-12-24 14:32:02	0	0.1331	342	2019-12-27 15:07:13	0	0.187	342	2019-12-27 16:21:08	0	0.4515	342	2019-12-27 17:05:57	0	0.0533	341	2020-01-07 20:08:03	0	0.2013	0.099	342	2020-01-11 11:36:20	0	0.0498	342	2020-01-17 15:33:11	0	0.3983	342	2020-01-17 15:50:58	0	0.1904	341	2020-01-18 17:12:01	0	0.1513	0.0843					342	2020-02-04 08:12:34	0
	343	2019-11-11 10:30:02	0	0.1336	343	2019-12-24 14:32:03	0	0.1324	343	2019-12-27 15:07:14	0	0.1862	343	2019-12-27 16:21:09	0	0.4494	343	2019-12-27 17:05:58	0	0.0535	342	2020-01-07 20:08:04	0	0.1999	0.0991	343	2020-01-11 11:36:21	0	0.0494	343	2020-01-17 15:33:12	0	0.3848	343	2020-01-17 15:50:59	0	0.1905	342	2020-01-18 17:12:02	0	0.1494	0.091					343	2020-02-04 08:12:35	0
	344	2019-11-11 10:30:03	0	0.1321	344	2019-12-24 14:32:04	0	0.1313	344	2019-12-27 15:07:15	0	0.1862	344	2019-12-27 16:21:10	0	0.4498	344	2019-12-27 17:05:59	0	0.0529	343	2020-01-07 20:08:05	0	0.2002	0.0995	344	2020-01-11 11:36:22	0	0.049	344	2020-01-17 15:33:13	0	0.3709	344	2020-01-17 15:51:00	0	0.1915	343	2020-01-18 17:12:03	0	0.1465	0.0927					344	2020-02-04 08:12:36	0
	345	2019-11-11 10:30:04	0	0.1328	345	2019-12-24 14:32:05	0	0.13	345	2019-12-27 15:07:16	0	0.1856	345	2019-12-27 16:21:11	0	0.4492	345	2019-12-27 17:06:00	0	0.053	344	2020-01-07 20:08:06	0	0.2004	0.0993	345	2020-01-11 11:36:23	0	0.0483	345	2020-01-17 15:33:14	0	0.3597	345	2020-01-17 15:51:01	0	0.1908	344	2020-01-18 17:12:04	0	0.1468	0.0951					345	2020-02-04 08:12:37	0
	346	2019-11-11 10:30:05	0	0.1345	346	2019-12-24 14:32:06	0	0.1297	346	2019-12-27 15:07:17	0	0.1852	346	2019-12-27 16:21:12	0	0.4467	346	2019-12-27 17:06:01	0	0.0529	345	2020-01-07 20:08:07	0	0.2012	0.0998	346	2020-01-11 11:36:24	0	0.049	346	2020-01-17 15:33:15	0	0.3501	346	2020-01-17 15:51:02	0	0.1912	345	2020-01-18 17:12:05	0	0.1363	0.0966					346	2020-02-04 08:12:38	0
	347	2019-11-11 10:30:06	0	0.1354	347	2019-12-24 14:32:07	0	0.1289	347	2019-12-27 15:07:18	0	0.1848	347	2019-12-27 16:21:13	0	0.4466	347	2019-12-27 17:06:02	0	0.0524	346	2020-01-07 20:08:08	0	0.2	0.0992	347	2020-01-11 11:36:25	0	0.0483	347	2020-01-17 15:33:16	0	0.3414	347	2020-01-17 15:51:03	0	0.191	346	2020-01-18 17:12:06	0	0.1338	0.1024					347	2020-02-04 08:12:39	0
	348	2019-11-11 10:30:07	0	0.1337	348	2019-12-24 14:32:08	0	0.1288	348	2019-12-27 15:07:19	0	0.1843	348	2019-12-27 16:21:14	0	0.4473	348	2019-12-27 17:06:03	0	0.0528	347	2020-01-07 20:08:09	0	0.199	0.1001	348	2020-01-11 11:36:26	0	0.0492	348	2020-01-17 15:33:17	0	0.3346	348	2020-01-17 15:51:04	0	0.1913	347	2020-01-18 17:12:07	0	0.1279	0.1045					348	2020-02-04 08:12:40	0
	349	2019-11-11 10:30:08	0	0.1342	349	2019-12-24 14:32:09	0	0.1275	349	2019-12-27 15:07:20	0	0.1836	349	2019-12-27 16:21:15	0	0.446	349	2019-12-27 17:06:04	0	0.0526	348	2020-01-07 20:08:10	0	0.1923	0.1004	349	2020-01-11 11:36:27	0	0.0482	349	2020-01-17 15:33:18	0	0.3284	349	2020-01-17 15:51:05	0	0.1895	348	2020-01-18 17:12:08	0	0.1234	0.1053					349	2020-02-04 08:12:41	0
	350	2019-11-11 10:30:09	0	0.1331	350	2019-12-24 14:32:10	0	0.1273	350	2019-12-27 15:07:21	0	0.1828	350	2019-12-27 16:21:16	0	0.446	350	2019-12-27 17:06:05	0	0.0518	349	2020-01-07 20:08:11	0	0.1872	0.0997	350	2020-01-11 11:36:28	0	0.0483	350	2020-01-17 15:33:19	0	0.3202	350	2020-01-17 15:51:06	0	0.1898	349	2020-01-18 17:12:09	0	0.1205	0.1041					350	2020-02-04 08:12:42	0
	351	2019-11-11 10:30:10	0	0.1348	351	2019-12-24 14:32:11	0	0.1265	351	2019-12-27 15:07:22	0	0.1821	351	2019-12-27 16:21:17	0	0.4435	351	2019-12-27 17:06:06	0	0.0515	350	2020-01-07 20:08:12	0	0.1879	0.1009	351	2020-01-11 11:36:29	0	0.0481	351	2020-01-17 15:33:20	0	0.3179	351	2020-01-17 15:51:07	0	0.1887	350	2020-01-18 17:12:10	0	0.12	0.105					351	2020-02-04 08:12:43	0
	352	2019-11-11 10:30:11	0	0.1338	352	2019-12-24 14:32:12	0	0.1262	352	2019-12-27 15:07:23	0	0.1821	352	2019-12-27 16:21:18	0	0.4426	352	2019-12-27 17:06:07	0	0.0519	351	2020-01-07 20:08:13	0	0.1841	0.1011	352	2020-01-11 11:36:30	0	0.0481	352	2020-01-17 15:33:21	0	0.3103	352	2020-01-17 15:51:08	0	0.1893	351	2020-01-18 17:12:11	0	0.1186	0.1043					352	2020-02-04 08:12:44	0
	353	2019-11-11 10:30:12	0	0.1346	353	2019-12-24 14:32:13	0	0.1265	353	2019-12-27 15:07:24	0	0.1823	353	2019-12-27 16:21:19	0	0.4418	353	2019-12-27 17:06:08	0	0.0509	352	2020-01-07 20:08:14	0	0.1814	0.1003	353	2020-01-11 11:36:31	0	0.0483	353	2020-01-17 15:33:22	0	0.3078	353	2020-01-17 15:51:09	0	0.191	352	2020-01-18 17:12:12	0	0.1189	0.1029					353	2020-02-04 08:12:45	0
	354	2019-11-11 10:30:13	0	0.1351	354	2019-12-24 14:32:14	0	0.1265	354	2019-12-27 15:07:25	0	0.182	354	2019-12-27 16:21:20	0	0.4412	354	2019-12-27 17:06:09	0	0.0508	353	2020-01-07 20:08:15	0	0.1749	0.1001	354	2020-01-11 11:36:32	0	0.0484	354	2020-01-17 15:33:23	0	0.3016	354	2020-01-17 15:51:10	0	0.1905	353	2020-01-18 17:12:13	0	0.1197	0.1043					354	2020-02-04 08:12:46	0
	355	2019-11-11 10:30:14	0	0.1352	355	2019-12-24 14:32:15	0	0.1267	355	2019-12-27 15:07:26	0	0.1812	355	2019-12-27 16:21:21	0	0.4396	355	2019-12-27 17:06:10	0	0.0503	354	2020-01-07 20:08:16	0	0.169	0.1004	355	2020-01-11 11:36:33	0	0.0479	355	2020-01-17 15:33:24	0	0.2952	355	2020-01-17 15:51:11	0	0.1891	354	2020-01-18 17:12:14	0	0.1183	0.1029					355	2020-02-04 08:12:47	0
	356	2019-11-11 10:30:15	0	0.1326	356	2019-12-24 14:32:16	0	0.126	356	2019-12-27 15:07:27	0	0.1804	356	2019-12-27 16:21:22	0	0.4395	356	2019-12-27 17:06:11	0	0.0505	355	2020-01-07 20:08:17	0	0.1733	0.1007	356	2020-01-11 11:36:34	0	0.048	356	2020-01-17 15:33:25	0	0.2896	356	2020-01-17 15:51:12	0	0.1872	355	2020-01-18 17:12:15	0	0.1152	0.1045					356	2020-02-04 08:12:48	0
	357	2019-11-11 10:30:16	0	0.1342	357	2019-12-24 14:32:17	0	0.1268	357	2019-12-27 15:07:28	0	0.1813	357	2019-12-27 16:21:23	0	0.4384	357	2019-12-27 17:06:12	0	0.0502	356	2020-01-07 20:08:18	0	0.171	0.1003	357	2020-01-11 11:36:35	0	0.0475	357	2020-01-17 15:33:26	0	0.2858	357	2020-01-17 15:51:13	0	0.1891	356	2020-01-18 17:12:16	0	0.1127	0.1052					357	2020-02-04 08:12:49	0
	358	2019-11-11 10:30:17	0	0.1341	358	2019-12-24 14:32:18	0	0.1264	358	2019-12-27 15:07:29	0	0.1804	358	2019-12-27 16:21:24	0	0.4362	358	2019-12-27 17:06:13	0	0.0499	357	2020-01-07 20:08:19	0	0.1651	0.1019	358	2020-01-11 11:36:36	0	0.048	358	2020-01-17 15:33:27	0	0.2835	358	2020-01-17 15:51:14	0	0.1884	357	2020-01-18 17:12:17	0	0.1099	0.1041					358	2020-02-04 08:12:50	0
	359	2019-11-11 10:30:18	0	0.1353	359	2019-12-24 14:32:19	0	0.1265	359	2019-12-27 15:07:30	0	0.1795	359	2019-12-27 16:21:25	0	0.4358	359	2019-12-27 17:06:14	0	0.0502	358	2020-01-07 20:08:20	0	0.1683	0.0997	359	2020-01-11 11:36:37	0	0.0484	359	2020-01-17 15:33:28	0	0.2774	359	2020-01-17 15:51:15	0	0.1856	358	2020-01-18 17:12:18	0	0.113	0.1068					359	2020-02-04 08:12:51	0
	360	2019-11-11 10:30:19	0	0.1324	360	2019-12-24 14:32:20	0	0.1269	360	2019-12-27 15:07:31	0	0.1794	360	2019-12-27 16:21:26	0	0.434	360	2019-12-27 17:06:15	0	0.0502	359	2020-01-07 20:08:21	0	0.1667	0.1016	360	2020-01-11 11:36:38	0	0.0472	360	2020-01-17 15:33:29	0	0.2777	360	2020-01-17 15:51:16	0	0.1884	359	2020-01-18 17:12:19	0	0.1094	0.1084					360	2020-02-04 08:12:52	0
	361	2019-11-11 10:30:20	0	0.1348	361	2019-12-24 14:32:21	0	0.127	361	2019-12-27 15:07:32	0	0.1791	361	2019-12-27 16:21:27	0	0.4342	361	2019-12-27 17:06:16	0	0.0504	360	2020-01-07 20:08:22	0	0.1673	0.1024	361	2020-01-11 11:36:39	0	0.0474	361	2020-01-17 15:33:30	0	0.2721	361	2020-01-17 15:51:17	0	0.1872	360	2020-01-18 17:12:20	0	0.1106	0.1116					361	2020-02-04 08:12:53	0
	362	2019-11-11 10:30:21	0	0.1345	362	2019-12-24 14:32:22	0	0.1267	362	2019-12-27 15:07:33	0	0.1787	362	2019-12-27 16:21:28	0	0.4335	362	2019-12-27 17:06:17	0	0.0502	361	2020-01-07 20:08:23	0	0.1692	0.101	362	2020-01-11 11:36:40	0	0.0475	362	2020-01-17 15:33:31	0	0.2731	362	2020-01-17 15:51:18	0	0.1868	361	2020-01-18 17:12:21	0	0.1097	0.113					362	2020-02-04 08:12:54	0
	363	2019-11-11 10:30:22	0	0.1348	363	2019-12-24 14:32:23	0	0.1274	363	2019-12-27 15:07:34	0	0.1799	363	2019-12-27 16:21:29	0	0.4318	363	2019-12-27 17:06:18	0	0.0504	362	2020-01-07 20:08:24	0	0.1664	0.1001	363	2020-01-11 11:36:41	0	0.0472	363	2020-01-17 15:33:32	0	0.2727	363	2020-01-17 15:51:19	0	0.186	362	2020-01-18 17:12:22	0	0.1094	0.1143					363	2020-02-04 08:12:55	0
	364	2019-11-11 10:30:23	0	0.134	364	2019-12-24 14:32:24	0	0.1279	364	2019-12-27 15:07:35	0	0.1813	364	2019-12-27 16:21:30	0	0.4325	364	2019-12-27 17:06:19	0	0.0509	363	2020-01-07 20:08:25	0	0.1677	0.0977	364	2020-01-11 11:36:42	0	0.0473	364	2020-01-17 15:33:33	0	0.27	364	2020-01-17 15:51:20	0	0.1849	363	2020-01-18 17:12:23	0	0.1091	0.1189					364	2020-02-04 08:12:56	0
	365	2019-11-11 10:30:24	0	0.1348	365	2019-12-24 14:32:25	0	0.1278	365	2019-12-27 15:07:36	0	0.1888	365	2019-12-27 16:21:31	0	0.4317	365	2019-12-27 17:06:20	0	0.0515	364	2020-01-07 20:08:26	0	0.1693	0.1023	365	2020-01-11 11:36:43	0	0.0467	365	2020-01-17 15:33:34	0	0.2686	365	2020-01-17 15:51:21	0	0.1849	364	2020-01-18 17:12:24	0	0.1074	0.1228					365	2020-02-04 08:12:57	0
	366	2019-11-11 10:30:25	0	0.1363	366	2019-12-24 14:32:26	0	0.1282	366	2019-12-27 15:07:37	0	0.1998	366	2019-12-27 16:21:32	0	0.4305	366	2019-12-27 17:06:21	0	0.0508	365	2020-01-07 20:08:27	0	0.171	0.0999	366	2020-01-11 11:36:44	0	0.0468	366	2020-01-17 15:33:35	0	0.2679	366	2020-01-17 15:51:22	0	0.1842	365	2020-01-18 17:12:25	0	0.1065	0.1272					366	2020-02-04 08:12:58	0
	367	2019-11-11 10:30:26	0	0.1358	367	2019-12-24 14:32:27	0	0.1287	367	2019-12-27 15:07:38	0	0.2051	367	2019-12-27 16:21:33	0	0.4296	367	2019-12-27 17:06:22	0	0.0506	366	2020-01-07 20:08:28	0	0.1683	0.1012	367	2020-01-11 11:36:45	0	0.047	367	2020-01-17 15:33:36	0	0.2672	367	2020-01-17 15:51:23	0	0.1833	366	2020-01-18 17:12:26	0	0.1065	0.1253					367	2020-02-04 08:12:59	0
	368	2019-11-11 10:30:27	0	0.1352	368	2019-12-24 14:32:28	0	0.1298	368	2019-12-27 15:07:39	0	0.2025	368	2019-12-27 16:21:34	0	0.4289	368	2019-12-27 17:06:23	0	0.0501	367	2020-01-07 20:08:29	0	0.17	0.1009	368	2020-01-11 11:36:46	0	0.0467	368	2020-01-17 15:33:37	0	0.2658	368	2020-01-17 15:51:24	0	0.1825	367	2020-01-18 17:12:27	0	0.1053	0.1286					368	2020-02-04 08:13:00	0
	369	2019-11-11 10:30:28	0	0.1371	369	2019-12-24 14:32:29	0	0.1295	369	2019-12-27 15:07:40	0	0.1908	369	2019-12-27 16:21:35	0	0.4284	369	2019-12-27 17:06:24	0	0.049	368	2020-01-07 20:08:30	0	0.1707	0.1001	369	2020-01-11 11:36:47	0	0.0462	369	2020-01-17 15:33:38	0	0.2624	369	2020-01-17 15:51:25	0	0.1836	368	2020-01-18 17:12:28	0	0.1055	0.1302					369	2020-02-04 08:13:01	0
	370	2019-11-11 10:30:29	0	0.1355	370	2019-12-24 14:32:30	0	0.13	370	2019-12-27 15:07:41	0	0.1743	370	2019-12-27 16:21:36	0	0.4282	370	2019-12-27 17:06:25	0	0.0484	369	2020-01-07 20:08:31	0	0.1701	0.1014	370	2020-01-11 11:36:48	0	0.0468	370	2020-01-17 15:33:39	0	0.2649	370	2020-01-17 15:51:26	0	0.1817	369	2020-01-18 17:12:29	0	0.1064	0.132					370	2020-02-04 08:13:02	0
	371	2019-11-11 10:30:30	0	0.1353	371	2019-12-24 14:32:31	0	0.131	371	2019-12-27 15:07:42	0	0.156	371	2019-12-27 16:21:37	0	0.4268	371	2019-12-27 17:06:26	0	0.0502	370	2020-01-07 20:08:32	0	0.1686	0.1017	371	2020-01-11 11:36:49	0	0.0464	371	2020-01-17 15:33:40	0	0.2635	371	2020-01-17 15:51:27	0	0.1807	370	2020-01-18 17:12:30	0	0.1043	0.1312					371	2020-02-04 08:13:03	0
	372	2019-11-11 10:30:31	0	0.1361	372	2019-12-24 14:32:32	0	0.1308	372	2019-12-27 15:07:43	0	0.1393	372	2019-12-27 16:21:38	0	0.4257	372	2019-12-27 17:06:27	0	0.0517	371	2020-01-07 20:08:33	0	0.1671	0.1016	372	2020-01-11 11:36:50	0	0.0461	372	2020-01-17 15:33:41	0	0.2651	372	2020-01-17 15:51:28	0	0.1823	371	2020-01-18 17:12:31	0	0.1052	0.1282					372	2020-02-04 08:13:04	0
	373	2019-11-11 10:30:32	0	0.1364	373	2019-12-24 14:32:33	0	0.131	373	2019-12-27 15:07:44	0	0.1254	373	2019-12-27 16:21:39	0	0.4255	373	2019-12-27 17:06:28	0	0.053	372	2020-01-07 20:08:34	0	0.1702	0.1007	373	2020-01-11 11:36:51	0	0.0467	373	2020-01-17 15:33:42	0	0.2661	373	2020-01-17 15:51:29	0	0.1784	372	2020-01-18 17:12:32	0	0.1042	0.1249					373	2020-02-04 08:13:05	0
	374	2019-11-11 10:30:33	0	0.136	374	2019-12-24 14:32:34	0	0.131	374	2019-12-27 15:07:45	0	0.1138	374	2019-12-27 16:21:40	0	0.4246	374	2019-12-27 17:06:29	0	0.0545	373	2020-01-07 20:08:35	0	0.1683	0.102	374	2020-01-11 11:36:52	0	0.0461	374	2020-01-17 15:33:43	0	0.2639	374	2020-01-17 15:51:30	0	0.1798	373	2020-01-18 17:12:33	0	0.1022	0.1228					374	2020-02-04 08:13:06	0
	375	2019-11-11 10:30:34	0	0.1371	375	2019-12-24 14:32:35	0	0.1321	375	2019-12-27 15:07:46	0	0.1023	375	2019-12-27 16:21:41	0	0.4236	375	2019-12-27 17:06:30	0	0.0535	374	2020-01-07 20:08:36	0	0.1677	0.1007	375	2020-01-11 11:36:53	0	0.0461	375	2020-01-17 15:33:44	0	0.2625	375	2020-01-17 15:51:31	0	0.1799	374	2020-01-18 17:12:34	0	0.1033	0.1173					375	2020-02-04 08:13:07	0
	376	2019-11-11 10:30:35	0	0.1384	376	2019-12-24 14:32:36	0	0.1323	376	2019-12-27 15:07:47	0	0.0934	376	2019-12-27 16:21:42	0	0.4226	376	2019-12-27 17:06:31	0	0.0528	375	2020-01-07 20:08:37	0	0.1679	0.1011	376	2020-01-11 11:36:54	0	0.0458	376	2020-01-17 15:33:45	0	0.261	376	2020-01-17 15:51:32	0	0.1803	375	2020-01-18 17:12:35	0	0.1023	0.1165					376	2020-02-04 08:13:08	0
	377	2019-11-11 10:30:36	0	0.1366	377	2019-12-24 14:32:37	0	0.1331	377	2019-12-27 15:07:48	0	0.0864	377	2019-12-27 16:21:43	0	0.4224	377	2019-12-27 17:06:32	0	0.0502	376	2020-01-07 20:08:38	0	0.1663	0.1009	377	2020-01-11 11:36:55	0	0.0455	377	2020-01-17 15:33:46	0	0.2588	377	2020-01-17 15:51:33	0	0.1792	376	2020-01-18 17:12:36	0	0.1076	0.1091					377	2020-02-04 08:13:09	0
	378	2019-11-11 10:30:37	0	0.137	378	2019-12-24 14:32:38	0	0.1333	378	2019-12-27 15:07:49	0	0.0813	378	2019-12-27 16:21:44	0	0.4282	378	2019-12-27 17:06:33	0	0.0479	377	2020-01-07 20:08:39	0	0.1714	0.1026	378	2020-01-11 11:36:56	0	0.0461	378	2020-01-17 15:33:47	0	0.2599	378	2020-01-17 15:51:34	0	0.1769	377	2020-01-18 17:12:37	0	0.1036	0.1102					378	2020-02-04 08:13:10	0
	379	2019-11-11 10:30:38	0	0.1378	379	2019-12-24 14:32:39	0	0.1327	379	2019-12-27 15:07:50	0	0.0757	379	2019-12-27 16:21:45	0	0.4273	379	2019-12-27 17:06:34	0	0.0454	378	2020-01-07 20:08:40	0	0.1678	0.1025	379	2020-01-11 11:36:57	0	0.0456	379	2020-01-17 15:33:48	0	0.2594	379	2020-01-17 15:51:35	0	0.1782	378	2020-01-18 17:12:38	0	0.1021	0.1065					379	2020-02-04 08:13:11	0
	380	2019-11-11 10:30:39	0	0.1379	380	2019-12-24 14:32:40	0	0.1341	380	2019-12-27 15:07:51	0	0.0708	380	2019-12-27 16:21:46	0	0.4418	380	2019-12-27 17:06:35	0	0.043	379	2020-01-07 20:08:41	0	0.1701	0.1024	380	2020-01-11 11:36:58	0	0.0456	380	2020-01-17 15:33:49	0	0.2601	380	2020-01-17 15:51:36	0	0.1788	379	2020-01-18 17:12:39	0	0.1017	0.1035					380	2020-02-04 08:13:12	0
	381	2019-11-11 10:30:40	0	0.1383	381	2019-12-24 14:32:41	0	0.1338	381	2019-12-27 15:07:52	0	0.0674	381	2019-12-27 16:21:47	0	0.4617	381	2019-12-27 17:06:36	0	0.0406	380	2020-01-07 20:08:42	0	0.1711	0.1024	381	2020-01-11 11:36:59	0	0.0453	381	2020-01-17 15:33:50	0	0.2559	381	2020-01-17 15:51:37	0	0.1778	380	2020-01-18 17:12:40	0	0.1024	0.1007					381	2020-02-04 08:13:13	0
	382	2019-11-11 10:30:41	0	0.1386	382	2019-12-24 14:32:42	0	0.1338	382	2019-12-27 15:07:53	0	0.0646	382	2019-12-27 16:21:48	0	0.4757	382	2019-12-27 17:06:37	0	0.0386	381	2020-01-07 20:08:43	0	0.1705	0.1017	382	2020-01-11 11:37:00	0	0.0457	382	2020-01-17 15:33:51	0	0.2542	382	2020-01-17 15:51:38	0	0.1757	381	2020-01-18 17:12:41	0	0.1036	0.0963					382	2020-02-04 08:13:14	0
	383	2019-11-11 10:30:42	0	0.1383	383	2019-12-24 14:32:43	0	0.1343	383	2019-12-27 15:07:54	0	0.0614	383	2019-12-27 16:21:49	0	0.4722	383	2019-12-27 17:06:38	0	0.0377	382	2020-01-07 20:08:44	0	0.1689	0.1012	383	2020-01-11 11:37:01	0	0.0454	383	2020-01-17 15:33:52	0	0.2591	383	2020-01-17 15:51:39	0	0.1766	382	2020-01-18 17:12:42	0	0.1046	0.0948					383	2020-02-04 08:13:15	0
	384	2019-11-11 10:30:43	0	0.1395	384	2019-12-24 14:32:44	0	0.1342	384	2019-12-27 15:07:55	0	0.0597	384	2019-12-27 16:21:50	0	0.4482	384	2019-12-27 17:06:39	0	0.0367	383	2020-01-07 20:08:45	0	0.1713	0.0989	384	2020-01-11 11:37:02	0	0.0458	384	2020-01-17 15:33:53	0	0.2556	384	2020-01-17 15:51:40	0	0.1786	383	2020-01-18 17:12:43	0	0.1029	0.0937					384	2020-02-04 08:13:16	0
	385	2019-11-11 10:30:44	0	0.1391	385	2019-12-24 14:32:45	0	0.134	385	2019-12-27 15:07:56	0	0.0571	385	2019-12-27 16:21:51	0	0.4127	385	2019-12-27 17:06:40	0	0.0355	384	2020-01-07 20:08:46	0	0.1701	0.1014	385	2020-01-11 11:37:03	0	0.045	385	2020-01-17 15:33:54	0	0.2566	385	2020-01-17 15:51:41	0	0.1757	384	2020-01-18 17:12:44	0	0.1021	0.0932					385	2020-02-04 08:13:17	0
	386	2019-11-11 10:30:45	0	0.1393	386	2019-12-24 14:32:46	0	0.1342	386	2019-12-27 15:07:57	0	0.0566	386	2019-12-27 16:21:52	0	0.37	386	2019-12-27 17:06:41	0	0.0348	385	2020-01-07 20:08:47	0	0.172	0.0991	386	2020-01-11 11:37:04	0	0.0462	386	2020-01-17 15:33:55	0	0.2548	386	2020-01-17 15:51:42	0	0.1758	385	2020-01-18 17:12:45	0	0.1035	0.091					386	2020-02-04 08:13:18	0
	387	2019-11-11 10:30:46	0	0.1378	387	2019-12-24 14:32:47	0	0.1343	387	2019-12-27 15:07:58	0	0.054	387	2019-12-27 16:21:53	0	0.3276	387	2019-12-27 17:06:42	0	0.0348	386	2020-01-07 20:08:48	0	0.1713	0.1007	387	2020-01-11 11:37:05	0	0.045	387	2020-01-17 15:33:56	0	0.2524	387	2020-01-17 15:51:43	0	0.1776	386	2020-01-18 17:12:46	0	0.1014	0.0901					387	2020-02-04 08:13:19	0
	388	2019-11-11 10:30:47	0	0.1399	388	2019-12-24 14:32:48	0	0.1338	388	2019-12-27 15:07:59	0	0.0535	388	2019-12-27 16:21:54	0	0.2904	388	2019-12-27 17:06:43	0	0.0329	387	2020-01-07 20:08:49	0	0.1698	0.1013	388	2020-01-11 11:37:06	0	0.0447	388	2020-01-17 15:33:57	0	0.2533	388	2020-01-17 15:51:44	0	0.1773	387	2020-01-18 17:12:47	0	0.1021	0.0877					388	2020-02-04 08:13:20	0
	389	2019-11-11 10:30:48	0	0.1415	389	2019-12-24 14:32:49	0	0.1348	389	2019-12-27 15:08:00	0	0.0523	389	2019-12-27 16:21:55	0	0.2574	389	2019-12-27 17:06:44	0	0.0335	388	2020-01-07 20:08:50	0	0.1711	0.1018	389	2020-01-11 11:37:07	0	0.0444	389	2020-01-17 15:33:58	0	0.2542	389	2020-01-17 15:51:45	0	0.1768	388	2020-01-18 17:12:48	0	0.1019	0.0898					389	2020-02-04 08:13:21	0
	390	2019-11-11 10:30:49	0	0.1396	390	2019-12-24 14:32:50	0	0.1336	390	2019-12-27 15:08:01	0	0.0516	390	2019-12-27 16:21:56	0	0.2303	390	2019-12-27 17:06:45	0	0.0329	389	2020-01-07 20:08:51	0	0.1696	0.0988	390	2020-01-11 11:37:08	0	0.0453	390	2020-01-17 15:33:59	0	0.2515	390	2020-01-17 15:51:46	0	0.1771	389	2020-01-18 17:12:49	0	0.0994	0.0853					390	2020-02-04 08:13:22	0
	391	2019-11-11 10:30:50	0	0.1371	391	2019-12-24 14:32:51	0	0.134	391	2019-12-27 15:08:02	0	0.0514	391	2019-12-27 16:21:57	0	0.2066	391	2019-12-27 17:06:46	0	0.0331	390	2020-01-07 20:08:52	0	0.1728	0.1008	391	2020-01-11 11:37:09	0	0.0449	391	2020-01-17 15:34:00	0	0.252	391	2020-01-17 15:51:47	0	0.1746	390	2020-01-18 17:12:50	0	0.103	0.0851					391	2020-02-04 08:13:23	0
	392	2019-11-11 10:30:51	0	0.1378	392	2019-12-24 14:32:52	0	0.1328	392	2019-12-27 15:08:03	0	0.05	392	2019-12-27 16:21:58	0	0.1874	392	2019-12-27 17:06:47	0	0.0326	391	2020-01-07 20:08:53	0	0.1697	0.1009	392	2020-01-11 11:37:10	0	0.0447	392	2020-01-17 15:34:01	0	0.2489	392	2020-01-17 15:51:48	0	0.175	391	2020-01-18 17:12:51	0	0.1001	0.0867					392	2020-02-04 08:13:24	0
	393	2019-11-11 10:30:52	0	0.1396	393	2019-12-24 14:32:53	0	0.1328	393	2019-12-27 15:08:04	0	0.0503	393	2019-12-27 16:21:59	0	0.1678	393	2019-12-27 17:06:48	0	0.0323	392	2020-01-07 20:08:54	0	0.1702	0.1006	393	2020-01-11 11:37:11	0	0.0445	393	2020-01-17 15:34:02	0	0.252	393	2020-01-17 15:51:49	0	0.1758	392	2020-01-18 17:12:52	0	0.1018	0.0856					393	2020-02-04 08:13:25	0
	394	2019-11-11 10:30:53	0	0.1396	394	2019-12-24 14:32:54	0	0.1332	394	2019-12-27 15:08:05	0	0.0498	394	2019-12-27 16:22:00	0	0.1566	394	2019-12-27 17:06:49	0	0.032	393	2020-01-07 20:08:55	0	0.1699	0.0986	394	2020-01-11 11:37:12	0	0.0445	394	2020-01-17 15:34:03	0	0.2497	394	2020-01-17 15:51:50	0	0.1763	393	2020-01-18 17:12:53	0	0.1021	0.0869					394	2020-02-04 08:13:26	0
	395	2019-11-11 10:30:54	0	0.1378	395	2019-12-24 14:32:55	0	0.1329	395	2019-12-27 15:08:06	0	0.049	395	2019-12-27 16:22:01	0	0.1445	395	2019-12-27 17:06:50	0	0.0324	394	2020-01-07 20:08:56	0	0.1682	0.1012	395	2020-01-11 11:37:13	0	0.0445	395	2020-01-17 15:34:04	0	0.2488	395	2020-01-17 15:51:51	0	0.1729	394	2020-01-18 17:12:54	0	0.1031	0.0873					395	2020-02-04 08:13:27	0
	396	2019-11-11 10:30:55	0	0.1369	396	2019-12-24 14:32:56	0	0.1321	396	2019-12-27 15:08:07	0	0.0478	396	2019-12-27 16:22:02	0	0.1341	396	2019-12-27 17:06:51	0	0.0314	395	2020-01-07 20:08:57	0	0.1721	0.1017	396	2020-01-11 11:37:14	0	0.0447	396	2020-01-17 15:34:05	0	0.2506	396	2020-01-17 15:51:52	0	0.1757	395	2020-01-18 17:12:55	0	0.1057	0.0897					396	2020-02-04 08:13:28	0
	397	2019-11-11 10:30:56	0	0.1406	397	2019-12-24 14:32:57	0	0.1328	397	2019-12-27 15:08:08	0	0.0487	397	2019-12-27 16:22:03	0	0.1253	397	2019-12-27 17:06:52	0	0.0317	396	2020-01-07 20:08:58	0	0.1706	0.1003	397	2020-01-11 11:37:15	0	0.0446	397	2020-01-17 15:34:06	0	0.25	397	2020-01-17 15:51:53	0	0.1759	396	2020-01-18 17:12:56	0	0.1022	0.0951					397	2020-02-04 08:13:29	0
	398	2019-11-11 10:30:57	0	0.1399	398	2019-12-24 14:32:58	0	0.1329	398	2019-12-27 15:08:09	0	0.0491	398	2019-12-27 16:22:04	0	0.1184	398	2019-12-27 17:06:53	0	0.0311	397	2020-01-07 20:08:59	0	0.1696	0.1019	398	2020-01-11 11:37:16	0	0.0446	398	2020-01-17 15:34:07	0	0.248	398	2020-01-17 15:51:54	0	0.1763	397	2020-01-18 17:12:57	0	0.1014	0.0929					398	2020-02-04 08:13:30	0
	399	2019-11-11 10:30:58	0	0.1369	399	2019-12-24 14:32:59	0	0.1323	399	2019-12-27 15:08:10	0	0.0484	399	2019-12-27 16:22:05	0	0.1127	399	2019-12-27 17:06:54	0	0.031	398	2020-01-07 20:09:00	0	0.1683	0.1011	399	2020-01-11 11:37:17	0	0.0444	399	2020-01-17 15:34:08	0	0.2502	399	2020-01-17 15:51:55	0	0.1773	398	2020-01-18 17:12:58	0	0.1058	0.0975					399	2020-02-04 08:13:31	0
	400	2019-11-11 10:30:59	0	0.1373	400	2019-12-24 14:33:00	0	0.1327	400	2019-12-27 15:08:11	0	0.0487	400	2019-12-27 16:22:06	0	0.1067	400	2019-12-27 17:06:55	0	0.0309	399	2020-01-07 20:09:01	0	0.1711	0.1007	400	2020-01-11 11:37:18	0	0.0447	400	2020-01-17 15:34:09	0	0.2484	400	2020-01-17 15:51:56	0	0.1746	399	2020-01-18 17:12:59	0	0.1037	0.1014					400	2020-02-04 08:13:32	0
	401	2019-11-11 10:31:00	0	0.1381	401	2019-12-24 14:33:01	0	0.1325	401	2019-12-27 15:08:12	0	0.0482	401	2019-12-27 16:22:07	0	0.1027	401	2019-12-27 17:06:56	0	0.0306	400	2020-01-07 20:09:02	0	0.1711	0.1014	401	2020-01-11 11:37:19	0	0.0439	401	2020-01-17 15:34:10	0	0.2472	401	2020-01-17 15:51:57	0	0.1782	400	2020-01-18 17:13:00	0	0.1026	0.1046					401	2020-02-04 08:13:33	0
	402	2019-11-11 10:31:01	0	0.1388	402	2019-12-24 14:33:02	0	0.1334	402	2019-12-27 15:08:13	0	0.0481	402	2019-12-27 16:22:08	0	0.0993	402	2019-12-27 17:06:57	0	0.0303	401	2020-01-07 20:09:03	0	0.1674	0.1013	402	2020-01-11 11:37:20	0	0.0438	402	2020-01-17 15:34:11	0	0.2459	402	2020-01-17 15:51:58	0	0.1743	401	2020-01-18 17:13:01	0	0.1045	0.1028					402	2020-02-04 08:13:34	0
	403	2019-11-11 10:31:02	0	0.139	403	2019-12-24 14:33:03	0	0.1327	403	2019-12-27 15:08:14	0	0.0481	403	2019-12-27 16:22:09	0	0.0963	403	2019-12-27 17:06:58	0	0.031	402	2020-01-07 20:09:04	0	0.1699	0.1004	403	2020-01-11 11:37:21	0	0.0445	403	2020-01-17 15:34:12	0	0.2464	403	2020-01-17 15:51:59	0	0.1752	402	2020-01-18 17:13:02	0	0.1056	0.1019					403	2020-02-04 08:13:35	0
	404	2019-11-11 10:31:03	0	0.1404	404	2019-12-24 14:33:04	0	0.1327	404	2019-12-27 15:08:15	0	0.0481	404	2019-12-27 16:22:10	0	0.0937	404	2019-12-27 17:06:59	0	0.0305	403	2020-01-07 20:09:05	0	0.1703	0.1003	404	2020-01-11 11:37:22	0	0.044	404	2020-01-17 15:34:13	0	0.2468	404	2020-01-17 15:52:00	0	0.1763	403	2020-01-18 17:13:03	0	0.1056	0.1054					404	2020-02-04 08:13:36	0
	405	2019-11-11 10:31:04	0	0.1404	405	2019-12-24 14:33:05	0	0.1318	405	2019-12-27 15:08:16	0	0.0481	405	2019-12-27 16:22:11	0	0.0927	405	2019-12-27 17:07:00	0	0.0306	404	2020-01-07 20:09:06	0	0.1691	0.1009	405	2020-01-11 11:37:23	0	0.044	405	2020-01-17 15:34:14	0	0.2455	405	2020-01-17 15:52:01	0	0.1759	404	2020-01-18 17:13:04	0	0.1034	0.1042					405	2020-02-04 08:13:37	0
	406	2019-11-11 10:31:05	0	0.1391	406	2019-12-24 14:33:06	0	0.1328	406	2019-12-27 15:08:17	0	0.0487	406	2019-12-27 16:22:12	0	0.0921	406	2019-12-27 17:07:01	0	0.0306	405	2020-01-07 20:09:07	0	0.1668	0.103	406	2020-01-11 11:37:24	0	0.0447	406	2020-01-17 15:34:15	0	0.2464	406	2020-01-17 15:52:02	0	0.1792	405	2020-01-18 17:13:05	0	0.1052	0.1036					406	2020-02-04 08:13:38	0
	407	2019-11-11 10:31:06	0	0.1406	407	2019-12-24 14:33:07	0	0.133	407	2019-12-27 15:08:18	0	0.0474	407	2019-12-27 16:22:13	0	0.0907	407	2019-12-27 17:07:02	0	0.0303	406	2020-01-07 20:09:08	0	0.1723	0.1014	407	2020-01-11 11:37:25	0	0.0437	407	2020-01-17 15:34:16	0	0.2461	407	2020-01-17 15:52:03	0	0.1756	406	2020-01-18 17:13:06	0	0.1019	0.1076					407	2020-02-04 08:13:39	0
	408	2019-11-11 10:31:07	0	0.1408	408	2019-12-24 14:33:08	0	0.1327	408	2019-12-27 15:08:19	0	0.0479	408	2019-12-27 16:22:14	0	0.0898	408	2019-12-27 17:07:03	0	0.0306	407	2020-01-07 20:09:09	0	0.1732	0.1007	408	2020-01-11 11:37:26	0	0.0436	408	2020-01-17 15:34:17	0	0.2469	408	2020-01-17 15:52:04	0	0.1738	407	2020-01-18 17:13:07	0	0.1039	0.1052					408	2020-02-04 08:13:40	0
	409	2019-11-11 10:31:08	0	0.1417	409	2019-12-24 14:33:09	0	0.1324	409	2019-12-27 15:08:20	0	0.0487	409	2019-12-27 16:22:15	0	0.0894	409	2019-12-27 17:07:04	0	0.0302	408	2020-01-07 20:09:10	0	0.1713	0.1013	409	2020-01-11 11:37:27	0	0.0439	409	2020-01-17 15:34:18	0	0.246	409	2020-01-17 15:52:05	0	0.1767	408	2020-01-18 17:13:08	0	0.1061	0.106					409	2020-02-04 08:13:41	0
	410	2019-11-11 10:31:09	0	0.1415	410	2019-12-24 14:33:10	0	0.1326	410	2019-12-27 15:08:21	0	0.0487	410	2019-12-27 16:22:16	0	0.0864	410	2019-12-27 17:07:05	0	0.0301	409	2020-01-07 20:09:11	0	0.1708	0.1022	410	2020-01-11 11:37:28	0	0.044	410	2020-01-17 15:34:19	0	0.247	410	2020-01-17 15:52:06	0	0.1743	409	2020-01-18 17:13:09	0	0.1039	0.1073					410	2020-02-04 08:13:42	0
	411	2019-11-11 10:31:10	0	0.1403	411	2019-12-24 14:33:11	0	0.1329	411	2019-12-27 15:08:22	0	0.0486	411	2019-12-27 16:22:17	0	0.0887	411	2019-12-27 17:07:06	0	0.0301	410	2020-01-07 20:09:12	0	0.1719	0.1023	411	2020-01-11 11:37:29	0	0.043	411	2020-01-17 15:34:20	0	0.2467	411	2020-01-17 15:52:07	0	0.1767	410	2020-01-18 17:13:10	0	0.1072	0.1057					411	2020-02-04 08:13:43	0
	412	2019-11-11 10:31:11	0	0.1406	412	2019-12-24 14:33:12	0	0.1322	412	2019-12-27 15:08:23	0	0.0487	412	2019-12-27 16:22:18	0	0.0886	412	2019-12-27 17:07:07	0	0.0301	411	2020-01-07 20:09:13	0	0.1716	0.1012	412	2020-01-11 11:37:30	0	0.0434	412	2020-01-17 15:34:21	0	0.2482	412	2020-01-17 15:52:08	0	0.1768	411	2020-01-18 17:13:11	0	0.1067	0.1069					412	2020-02-04 08:13:44	0
	413	2019-11-11 10:31:12	0	0.1401	413	2019-12-24 14:33:13	0	0.1323	413	2019-12-27 15:08:24	0	0.0489	413	2019-12-27 16:22:19	0	0.0866	413	2019-12-27 17:07:08	0	0.03	412	2020-01-07 20:09:14	0	0.1727	0.1017	413	2020-01-11 11:37:31	0	0.0439	413	2020-01-17 15:34:22	0	0.2484	413	2020-01-17 15:52:09	0	0.1741	412	2020-01-18 17:13:12	0	0.1054	0.1051					413	2020-02-04 08:13:45	0
	414	2019-11-11 10:31:13	0	0.1418	414	2019-12-24 14:33:14	0	0.1323	414	2019-12-27 15:08:25	0	0.0491	414	2019-12-27 16:22:20	0	0.0868	414	2019-12-27 17:07:09	0	0.0295	413	2020-01-07 20:09:15	0	0.1694	0.1006	414	2020-01-11 11:37:32	0	0.0433	414	2020-01-17 15:34:23	0	0.2488	414	2020-01-17 15:52:10	0	0.1769	413	2020-01-18 17:13:13	0	0.1105	0.1065					414	2020-02-04 08:13:46	0
	415	2019-11-11 10:31:14	0	0.1414	415	2019-12-24 14:33:15	0	0.1323	415	2019-12-27 15:08:26	0	0.049	415	2019-12-27 16:22:21	0	0.0876	415	2019-12-27 17:07:10	0	0.0303	414	2020-01-07 20:09:16	0	0.1714	0.1008	415	2020-01-11 11:37:33	0	0.0437	415	2020-01-17 15:34:24	0	0.2505	415	2020-01-17 15:52:11	0	0.1747	414	2020-01-18 17:13:14	0	0.1085	0.1068					415	2020-02-04 08:13:47	0
	416	2019-11-11 10:31:15	0	0.1411	416	2019-12-24 14:33:16	0	0.1323	416	2019-12-27 15:08:27	0	0.049	416	2019-12-27 16:22:22	0	0.088	416	2019-12-27 17:07:11	0	0.0301	415	2020-01-07 20:09:17	0	0.173	0.0997	416	2020-01-11 11:37:34	0	0.0426	416	2020-01-17 15:34:25	0	0.25	416	2020-01-17 15:52:12	0	0.178	415	2020-01-18 17:13:15	0	0.1091	0.1077					416	2020-02-04 08:13:48	0
	417	2019-11-11 10:31:16	0	0.1416	417	2019-12-24 14:33:17	0	0.1328	417	2019-12-27 15:08:28	0	0.0499	417	2019-12-27 16:22:23	0	0.0871	417	2019-12-27 17:07:12	0	0.0299	416	2020-01-07 20:09:18	0	0.1711	0.1008	417	2020-01-11 11:37:35	0	0.0433	417	2020-01-17 15:34:26	0	0.25	417	2020-01-17 15:52:13	0	0.1781	416	2020-01-18 17:13:16	0	0.1064	0.1074					417	2020-02-04 08:13:49	0
	418	2019-11-11 10:31:17	0	0.1408	418	2019-12-24 14:33:18	0	0.1325	418	2019-12-27 15:08:29	0	0.0499	418	2019-12-27 16:22:24	0	0.0869	418	2019-12-27 17:07:13	0	0.0298	417	2020-01-07 20:09:19	0	0.1725	0.1019	418	2020-01-11 11:37:36	0	0.0437	418	2020-01-17 15:34:27	0	0.253	418	2020-01-17 15:52:14	0	0.1769	417	2020-01-18 17:13:17	0	0.1079	0.107					418	2020-02-04 08:13:50	0
	419	2019-11-11 10:31:18	0	0.1411	419	2019-12-24 14:33:19	0	0.1323	419	2019-12-27 15:08:30	0	0.0498	419	2019-12-27 16:22:25	0	0.0869	419	2019-12-27 17:07:14	0	0.0296	418	2020-01-07 20:09:20	0	0.1711	0.1004	419	2020-01-11 11:37:37	0	0.0433	419	2020-01-17 15:34:28	0	0.2506	419	2020-01-17 15:52:15	0	0.1784	418	2020-01-18 17:13:18	0	0.1096	0.1053					419	2020-02-04 08:13:51	0
	420	2019-11-11 10:31:19	0	0.1434	420	2019-12-24 14:33:20	0	0.1327	420	2019-12-27 15:08:31	0	0.0505	420	2019-12-27 16:22:26	0	0.0857	420	2019-12-27 17:07:15	0	0.0297	419	2020-01-07 20:09:21	0	0.1732	0.1017	420	2020-01-11 11:37:38	0	0.0426	420	2020-01-17 15:34:29	0	0.2534	420	2020-01-17 15:52:16	0	0.1761	419	2020-01-18 17:13:19	0	0.1087	0.1058					420	2020-02-04 08:13:52	0
	421	2019-11-11 10:31:20	0	0.1404	421	2019-12-24 14:33:21	0	0.132	421	2019-12-27 15:08:32	0	0.0508	421	2019-12-27 16:22:27	0	0.0861	421	2019-12-27 17:07:16	0	0.0295	420	2020-01-07 20:09:22	0	0.1713	0.1034	421	2020-01-11 11:37:39	0	0.0436	421	2020-01-17 15:34:30	0	0.25	421	2020-01-17 15:52:17	0	0.1773	420	2020-01-18 17:13:20	0	0.1089	0.1064					421	2020-02-04 08:13:53	0
	422	2019-11-11 10:31:21	0	0.1254	422	2019-12-24 14:33:22	0	0.1323					422	2019-12-27 16:22:28	0	0.0854	422	2019-12-27 17:07:17	0	0.0298	421	2020-01-07 20:09:23	0	0.1713	0.1006	422	2020-01-11 11:37:40	0	0.0429	422	2020-01-17 15:34:31	0	0.2536	422	2020-01-17 15:52:18	0	0.1777	421	2020-01-18 17:13:21	0	0.1097	0.1076					422	2020-02-04 08:13:54	0
	423	2019-11-11 10:31:22	0	0.1236	423	2019-12-24 14:33:23	0	0.133					423	2019-12-27 16:22:29	0	0.0856	423	2019-12-27 17:07:18	0	0.0295	422	2020-01-07 20:09:24	0	0.1703	0.0998	423	2020-01-11 11:37:41	0	0.043	423	2020-01-17 15:34:32	0	0.256	423	2020-01-17 15:52:19	0	0.1741	422	2020-01-18 17:13:22	0	0.1116	0.104					423	2020-02-04 08:13:55	0
	424	2019-11-11 10:31:23	0	0.1436	424	2019-12-24 14:33:24	0	0.1316					424	2019-12-27 16:22:30	0	0.0862	424	2019-12-27 17:07:19	0	0.0298	423	2020-01-07 20:09:25	0	0.1707	0.1022	424	2020-01-11 11:37:42	0	0.0428	424	2020-01-17 15:34:33	0	0.2566	424	2020-01-17 15:52:20	0	0.1803	423	2020-01-18 17:13:23	0	0.111	0.1058					424	2020-02-04 08:13:56	0
	425	2019-11-11 10:31:24	0	0.1532	425	2019-12-24 14:33:25	0	0.1322					425	2019-12-27 16:22:31	0	0.0841	425	2019-12-27 17:07:20	0	0.0301	424	2020-01-07 20:09:26	0	0.1701	0.1007	425	2020-01-11 11:37:43	0	0.0433	425	2020-01-17 15:34:34	0	0.2571	425	2020-01-17 15:52:21	0	0.177	424	2020-01-18 17:13:24	0	0.1113	0.106					425	2020-02-04 08:13:57	0
	426	2019-11-11 10:31:25	0	0.1559	426	2019-12-24 14:33:26	0	0.1328					426	2019-12-27 16:22:32	0	0.0833	426	2019-12-27 17:07:21	0	0.0301	425	2020-01-07 20:09:27	0	0.1719	0.1025	426	2020-01-11 11:37:44	0	0.0431	426	2020-01-17 15:34:35	0	0.2563	426	2020-01-17 15:52:22	0	0.178	425	2020-01-18 17:13:25	0	0.1128	0.1068					426	2020-02-04 08:13:58	0
	427	2019-11-11 10:31:26	0	0.155	427	2019-12-24 14:33:27	0	0.1322					427	2019-12-27 16:22:33	0	0.0835	427	2019-12-27 17:07:22	0	0.0292	426	2020-01-07 20:09:28	0	0.1712	0.104	427	2020-01-11 11:37:45	0	0.043	427	2020-01-17 15:34:36	0	0.2586	427	2020-01-17 15:52:23	0	0.1774	426	2020-01-18 17:13:26	0	0.1125	0.1072					427	2020-02-04 08:13:59	0
	428	2019-11-11 10:31:27	0	0.1513	428	2019-12-24 14:33:28	0	0.1322					428	2019-12-27 16:22:34	0	0.0838	428	2019-12-27 17:07:23	0	0.0301	427	2020-01-07 20:09:29	0	0.1733	0.1025	428	2020-01-11 11:37:46	0	0.0423	428	2020-01-17 15:34:37	0	0.2588	428	2020-01-17 15:52:24	0	0.1795	427	2020-01-18 17:13:27	0	0.111	0.1068					428	2020-02-04 08:14:00	0
	429	2019-11-11 10:31:28	0	0.1466	429	2019-12-24 14:33:29	0	0.1327					429	2019-12-27 16:22:35	0	0.0834	429	2019-12-27 17:07:24	0	0.03	428	2020-01-07 20:09:30	0	0.173	0.1016	429	2020-01-11 11:37:47	0	0.0421	429	2020-01-17 15:34:38	0	0.2603	429	2020-01-17 15:52:25	0	0.1781	428	2020-01-18 17:13:28	0	0.1131	0.1069					429	2020-02-04 08:14:01	0
	430	2019-11-11 10:31:29	0	0.142	430	2019-12-24 14:33:30	0	0.1327					430	2019-12-27 16:22:36	0	0.0825	430	2019-12-27 17:07:25	0	0.0295	429	2020-01-07 20:09:31	0	0.1709	0.1019	430	2020-01-11 11:37:48	0	0.0427	430	2020-01-17 15:34:39	0	0.2577	430	2020-01-17 15:52:26	0	0.1801	429	2020-01-18 17:13:29	0	0.1116	0.1067					430	2020-02-04 08:14:02	0
	431	2019-11-11 10:31:30	0	0.1388	431	2019-12-24 14:33:31	0	0.1318					431	2019-12-27 16:22:37	0	0.0824	431	2019-12-27 17:07:26	0	0.0305	430	2020-01-07 20:09:32	0	0.1725	0.1026	431	2020-01-11 11:37:49	0	0.0419	431	2020-01-17 15:34:40	0	0.2611	431	2020-01-17 15:52:27	0	0.1761	430	2020-01-18 17:13:30	0	0.1123	0.1099					431	2020-02-04 08:14:03	0
	432	2019-11-11 10:31:31	0	0.1321	432	2019-12-24 14:33:32	0	0.1327					432	2019-12-27 16:22:38	0	0.082	432	2019-12-27 17:07:27	0	0.03	431	2020-01-07 20:09:33	0	0.1727	0.1012	432	2020-01-11 11:37:50	0	0.0419	432	2020-01-17 15:34:41	0	0.262	432	2020-01-17 15:52:28	0	0.1786	431	2020-01-18 17:13:31	0	0.1119	0.108					432	2020-02-04 08:14:04	0
	433	2019-11-11 10:31:32	0	0.1275	433	2019-12-24 14:33:33	0	0.1325					433	2019-12-27 16:22:39	0	0.0816	433	2019-12-27 17:07:28	0	0.0297	432	2020-01-07 20:09:34	0	0.1738	0.1024	433	2020-01-11 11:37:51	0	0.0427	433	2020-01-17 15:34:42	0	0.262	433	2020-01-17 15:52:29	0	0.1803	432	2020-01-18 17:13:32	0	0.1099	0.1095					433	2020-02-04 08:14:05	0
	434	2019-11-11 10:31:33	0	0.123	434	2019-12-24 14:33:34	0	0.1322					434	2019-12-27 16:22:40	0	0.0815	434	2019-12-27 17:07:29	0	0.0298	433	2020-01-07 20:09:35	0	0.1718	0.1006	434	2020-01-11 11:37:52	0	0.0423	434	2020-01-17 15:34:43	0	0.2666	434	2020-01-17 15:52:30	0	0.1797	433	2020-01-18 17:13:33	0	0.1137	0.1082					434	2020-02-04 08:14:06	0
	435	2019-11-11 10:31:34	0	0.1177	435	2019-12-24 14:33:35	0	0.1321					435	2019-12-27 16:22:41	0	0.0828	435	2019-12-27 17:07:30	0	0.0303	434	2020-01-07 20:09:36	0	0.1726	0.1	435	2020-01-11 11:37:53	0	0.0425	435	2020-01-17 15:34:44	0	0.2637	435	2020-01-17 15:52:31	0	0.1786	434	2020-01-18 17:13:34	0	0.1133	0.1101					435	2020-02-04 08:14:07	0
	436	2019-11-11 10:31:35	0	0.1134	436	2019-12-24 14:33:36	0	0.1328					436	2019-12-27 16:22:42	0	0.0827	436	2019-12-27 17:07:31	0	0.0301	435	2020-01-07 20:09:37	0	0.1713	0.1034	436	2020-01-11 11:37:54	0	0.0421	436	2020-01-17 15:34:45	0	0.2647	436	2020-01-17 15:52:32	0	0.1781	435	2020-01-18 17:13:35	0	0.1122	0.1085					436	2020-02-04 08:14:08	0
	437	2019-11-11 10:31:36	0	0.1085	437	2019-12-24 14:33:37	0	0.1331					437	2019-12-27 16:22:43	0	0.0822	437	2019-12-27 17:07:32	0	0.0305	436	2020-01-07 20:09:38	0	0.1711	0.1016	437	2020-01-11 11:37:55	0	0.0424	437	2020-01-17 15:34:46	0	0.2617	437	2020-01-17 15:52:33	0	0.1807	436	2020-01-18 17:13:36	0	0.1104	0.1086					437	2020-02-04 08:14:09	0
	438	2019-11-11 10:31:37	0	0.1039	438	2019-12-24 14:33:38	0	0.1336					438	2019-12-27 16:22:44	0	0.0813	438	2019-12-27 17:07:33	0	0.0305	437	2020-01-07 20:09:39	0	0.1748	0.1018	438	2020-01-11 11:37:56	0	0.0421	438	2020-01-17 15:34:47	0	0.2646	438	2020-01-17 15:52:34	0	0.1809	437	2020-01-18 17:13:37	0	0.1125	0.1087					438	2020-02-04 08:14:10	0
	439	2019-11-11 10:31:38	0	0.1025	439	2019-12-24 14:33:39	0	0.1332					439	2019-12-27 16:22:45	0	0.081	439	2019-12-27 17:07:34	0	0.0307	438	2020-01-07 20:09:40	0	0.1726	0.0998	439	2020-01-11 11:37:57	0	0.0424	439	2020-01-17 15:34:48	0	0.2651	439	2020-01-17 15:52:35	0	0.1784	438	2020-01-18 17:13:38	0	0.1147	0.1069					439	2020-02-04 08:14:11	0
	440	2019-11-11 10:31:39	0	0.099	440	2019-12-24 14:33:40	0	0.1334					440	2019-12-27 16:22:46	0	0.0801	440	2019-12-27 17:07:35	0	0.031	439	2020-01-07 20:09:41	0	0.1748	0.1028	440	2020-01-11 11:37:58	0	0.0413	440	2020-01-17 15:34:49	0	0.2661	440	2020-01-17 15:52:36	0	0.1797	439	2020-01-18 17:13:39	0	0.1123	0.1102					440	2020-02-04 08:14:12	0
	441	2019-11-11 10:31:40	0	0.0991	441	2019-12-24 14:33:41	0	0.1333					441	2019-12-27 16:22:47	0	0.0815	441	2019-12-27 17:07:36	0	0.0317	440	2020-01-07 20:09:42	0	0.1738	0.1006	441	2020-01-11 11:37:59	0	0.0421	441	2020-01-17 15:34:50	0	0.2674	441	2020-01-17 15:52:37	0	0.1792	440	2020-01-18 17:13:40	0	0.1147	0.1086					441	2020-02-04 08:14:13	0
	442	2019-11-11 10:31:41	0	0.0968	442	2019-12-24 14:33:42	0	0.1333					442	2019-12-27 16:22:48	0	0.0803	442	2019-12-27 17:07:37	0	0.0308	441	2020-01-07 20:09:43	0	0.1724	0.0996	442	2020-01-11 11:38:00	0	0.0421	442	2020-01-17 15:34:51	0	0.2689	442	2020-01-17 15:52:38	0	0.1773	441	2020-01-18 17:13:41	0	0.1127	0.108					442	2020-02-04 08:14:14	0
	443	2019-11-11 10:31:42	0	0.0977	443	2019-12-24 14:33:43	0	0.1343					443	2019-12-27 16:22:49	0	0.0803	443	2019-12-27 17:07:38	0	0.0319	442	2020-01-07 20:09:44	0	0.1737	0.1021	443	2020-01-11 11:38:01	0	0.0416	443	2020-01-17 15:34:52	0	0.2653	443	2020-01-17 15:52:39	0	0.1775	442	2020-01-18 17:13:42	0	0.1165	0.1082					443	2020-02-04 08:14:15	0
	444	2019-11-11 10:31:43	0	0.1	444	2019-12-24 14:33:44	0	0.1338					444	2019-12-27 16:22:50	0	0.0799	444	2019-12-27 17:07:39	0	0.0323	443	2020-01-07 20:09:45	0	0.1714	0.1041	444	2020-01-11 11:38:02	0	0.0415	444	2020-01-17 15:34:53	0	0.2685	444	2020-01-17 15:52:40	0	0.179	443	2020-01-18 17:13:43	0	0.1158	0.1068					444	2020-02-04 08:14:16	0
	445	2019-11-11 10:31:44	0	0.1009	445	2019-12-24 14:33:45	0	0.1331					445	2019-12-27 16:22:51	0	0.0798	445	2019-12-27 17:07:40	0	0.0312	444	2020-01-07 20:09:46	0	0.1744	0.1019	445	2020-01-11 11:38:03	0	0.0423	445	2020-01-17 15:34:54	0	0.2684	445	2020-01-17 15:52:41	0	0.1779	444	2020-01-18 17:13:44	0	0.1152	0.1093					445	2020-02-04 08:14:17	0
	446	2019-11-11 10:31:45	0	0.1027	446	2019-12-24 14:33:46	0	0.1337					446	2019-12-27 16:22:52	0	0.0796	446	2019-12-27 17:07:41	0	0.0314	445	2020-01-07 20:09:47	0	0.173	0.1019	446	2020-01-11 11:38:04	0	0.041	446	2020-01-17 15:34:55	0	0.2689	446	2020-01-17 15:52:42	0	0.1764	445	2020-01-18 17:13:45	0	0.1147	0.1087					446	2020-02-04 08:14:18	0
	447	2019-11-11 10:31:46	0	0.1062	447	2019-12-24 14:33:47	0	0.1346					447	2019-12-27 16:22:53	0	0.0792	447	2019-12-27 17:07:42	0	0.0317	446	2020-01-07 20:09:48	0	0.1738	0.1008	447	2020-01-11 11:38:05	0	0.0416	447	2020-01-17 15:34:56	0	0.2679	447	2020-01-17 15:52:43	0	0.1782	446	2020-01-18 17:13:46	0	0.1148	0.108					447	2020-02-04 08:14:19	0
	448	2019-11-11 10:31:47	0	0.1076	448	2019-12-24 14:33:48	0	0.1347					448	2019-12-27 16:22:54	0	0.0799	448	2019-12-27 17:07:43	0	0.032	447	2020-01-07 20:09:49	0	0.1716	0.1022	448	2020-01-11 11:38:06	0	0.0413	448	2020-01-17 15:34:57	0	0.2692	448	2020-01-17 15:52:44	0	0.1766	447	2020-01-18 17:13:47	0	0.1144	0.1065					448	2020-02-04 08:14:20	0
	449	2019-11-11 10:31:48	0	0.1143	449	2019-12-24 14:33:49	0	0.1348					449	2019-12-27 16:22:55	0	0.0785	449	2019-12-27 17:07:44	0	0.0322	448	2020-01-07 20:09:50	0	0.1748	0.1031	449	2020-01-11 11:38:07	0	0.0413	449	2020-01-17 15:34:58	0	0.2686	449	2020-01-17 15:52:45	0	0.1765	448	2020-01-18 17:13:48	0	0.1164	0.1079					449	2020-02-04 08:14:21	0
	450	2019-11-11 10:31:49	0	0.1147	450	2019-12-24 14:33:50	0	0.135					450	2019-12-27 16:22:56	0	0.0789	450	2019-12-27 17:07:45	0	0.0315	449	2020-01-07 20:09:51	0	0.173	0.1028	450	2020-01-11 11:38:08	0	0.0417	450	2020-01-17 15:34:59	0	0.2693	450	2020-01-17 15:52:46	0	0.1771	449	2020-01-18 17:13:49	0	0.1163	0.1086					450	2020-02-04 08:14:22	0
	451	2019-11-11 10:31:50	0	0.1154	451	2019-12-24 14:33:51	0	0.1354					451	2019-12-27 16:22:57	0	0.078	451	2019-12-27 17:07:46	0	0.032	450	2020-01-07 20:09:52	0	0.1722	0.1022	451	2020-01-11 11:38:09	0	0.0414	451	2020-01-17 15:35:00	0	0.2707	451	2020-01-17 15:52:47	0	0.1744	450	2020-01-18 17:13:50	0	0.1136	0.1073					451	2020-02-04 08:14:23	0
	452	2019-11-11 10:31:51	0	0.1183	452	2019-12-24 14:33:52	0	0.1349					452	2019-12-27 16:22:58	0	0.0767	452	2019-12-27 17:07:47	0	0.032	451	2020-01-07 20:09:53	0	0.174	0.1012	452	2020-01-11 11:38:10	0	0.0411	452	2020-01-17 15:35:01	0	0.2707	452	2020-01-17 15:52:48	0	0.1764	451	2020-01-18 17:13:51	0	0.117	0.1087					452	2020-02-04 08:14:24	0
	453	2019-11-11 10:31:52	0	0.1189	453	2019-12-24 14:33:53	0	0.1353					453	2019-12-27 16:22:59	0	0.0783	453	2019-12-27 17:07:48	0	0.0315	452	2020-01-07 20:09:54	0	0.1736	0.101	453	2020-01-11 11:38:11	0	0.0416	453	2020-01-17 15:35:02	0	0.2685	453	2020-01-17 15:52:49	0	0.1732	452	2020-01-18 17:13:52	0	0.1149	0.1075					453	2020-02-04 08:14:25	0
	454	2019-11-11 10:31:53	0	0.1223	454	2019-12-24 14:33:54	0	0.1353					454	2019-12-27 16:23:00	0	0.0776	454	2019-12-27 17:07:49	0	0.0323	453	2020-01-07 20:09:55	0	0.1744	0.1002	454	2020-01-11 11:38:12	0	0.0418	454	2020-01-17 15:35:03	0	0.2737	454	2020-01-17 15:52:50	0	0.174	453	2020-01-18 17:13:53	0	0.1155	0.1071					454	2020-02-04 08:14:26	0
	455	2019-11-11 10:31:54	0	0.1223	455	2019-12-24 14:33:55	0	0.1358					455	2019-12-27 16:23:01	0	0.077	455	2019-12-27 17:07:50	0	0.0322	454	2020-01-07 20:09:56	0	0.1736	0.1004	455	2020-01-11 11:38:13	0	0.0416	455	2020-01-17 15:35:04	0	0.2705	455	2020-01-17 15:52:51	0	0.1732	454	2020-01-18 17:13:54	0	0.1143	0.1094					455	2020-02-04 08:14:27	0
	456	2019-11-11 10:31:55	0	0.1269	456	2019-12-24 14:33:56	0	0.1356					456	2019-12-27 16:23:02	0	0.0754	456	2019-12-27 17:07:51	0	0.032	455	2020-01-07 20:09:57	0	0.1759	0.1017	456	2020-01-11 11:38:14	0	0.041	456	2020-01-17 15:35:05	0	0.2705	456	2020-01-17 15:52:52	0	0.1741	455	2020-01-18 17:13:55	0	0.1145	0.1071					456	2020-02-04 08:14:28	0
	457	2019-11-11 10:31:56	0	0.1242	457	2019-12-24 14:33:57	0	0.1353					457	2019-12-27 16:23:03	0	0.0768	457	2019-12-27 17:07:52	0	0.0323	456	2020-01-07 20:09:58	0	0.1743	0.0992	457	2020-01-11 11:38:15	0	0.0419	457	2020-01-17 15:35:06	0	0.2721	457	2020-01-17 15:52:53	0	0.1724	456	2020-01-18 17:13:56	0	0.1178	0.1073					457	2020-02-04 08:14:29	0
	458	2019-11-11 10:31:57	0	0.127	458	2019-12-24 14:33:58	0	0.1356					458	2019-12-27 16:23:04	0	0.0766	458	2019-12-27 17:07:53	0	0.0316	457	2020-01-07 20:09:59	0	0.1741	0.1019	458	2020-01-11 11:38:16	0	0.0416	458	2020-01-17 15:35:07	0	0.2719	458	2020-01-17 15:52:54	0	0.1733	457	2020-01-18 17:13:57	0	0.1162	0.1064					458	2020-02-04 08:14:30	0
	459	2019-11-11 10:31:58	0	0.1287	459	2019-12-24 14:33:59	0	0.1358					459	2019-12-27 16:23:05	0	0.0759	459	2019-12-27 17:07:54	0	0.0313	458	2020-01-07 20:10:00	0	0.1731	0.0982	459	2020-01-11 11:38:17	0	0.0408	459	2020-01-17 15:35:08	0	0.2711	459	2020-01-17 15:52:55	0	0.1731	458	2020-01-18 17:13:58	0	0.1599	0.1794					459	2020-02-04 08:14:31	0
	460	2019-11-11 10:31:59	0	0.1307	460	2019-12-24 14:34:00	0	0.1358					460	2019-12-27 16:23:06	0	0.0769	460	2019-12-27 17:07:55	0	0.0311	459	2020-01-07 20:10:01	0	0.1749	0.1003	460	2020-01-11 11:38:18	0	0.0407	460	2020-01-17 15:35:09	0	0.2707	460	2020-01-17 15:52:56	0	0.1722	459	2020-01-18 17:13:59	0	0.0346	0.1539					460	2020-02-04 08:14:32	0
	461	2019-11-11 10:32:00	0	0.1309	461	2019-12-24 14:34:01	0	0.1358					461	2019-12-27 16:23:07	0	0.0748	461	2019-12-27 17:07:56	0	0.0312	460	2020-01-07 20:10:02	0	0.1747	0.1012	461	2020-01-11 11:38:19	0	0.0409	461	2020-01-17 15:35:10	0	0.2712	461	2020-01-17 15:52:57	0	0.1728	460	2020-01-18 17:14:00	0	-0.1098	0.0808					461	2020-02-04 08:14:33	0
	462	2019-11-11 10:32:01	0	0.1333	462	2019-12-24 14:34:02	0	0.1367					462	2019-12-27 16:23:08	0	0.075	462	2019-12-27 17:07:57	0	0.0308	461	2020-01-07 20:10:03	0	0.1723	0.1034	462	2020-01-11 11:38:20	0	0.0411	462	2020-01-17 15:35:11	0	0.2712	462	2020-01-17 15:52:58	0	0.1732	461	2020-01-18 17:14:01	0	-0.1037	0.0538					462	2020-02-04 08:14:34	0
	463	2019-11-11 10:32:02	0	0.1335	463	2019-12-24 14:34:03	0	0.1368					463	2019-12-27 16:23:09	0	0.0757	463	2019-12-27 17:07:58	0	0.0311	462	2020-01-07 20:10:04	0	0.1729	0.1022	463	2020-01-11 11:38:21	0	0.0414	463	2020-01-17 15:35:12	0	0.2714	463	2020-01-17 15:52:59	0	0.1716	462	2020-01-18 17:14:02	0	-0.0445	0.0628					463	2020-02-04 08:14:35	0
	464	2019-11-11 10:32:03	0	0.1355	464	2019-12-24 14:34:04	0	0.1375					464	2019-12-27 16:23:10	0	0.0747	464	2019-12-27 17:07:59	0	0.0303	463	2020-01-07 20:10:05	0	0.1729	0.1	464	2020-01-11 11:38:22	0	0.0411	464	2020-01-17 15:35:13	0	0.2709	464	2020-01-17 15:53:00	0	0.1721	463	2020-01-18 17:14:03	0	0.0152	0.0781					464	2020-02-04 08:14:36	0
	465	2019-11-11 10:32:04	0	0.1351	465	2019-12-24 14:34:05	0	0.1372					465	2019-12-27 16:23:11	0	0.0743	465	2019-12-27 17:08:00	0	0.031	464	2020-01-07 20:10:06	0	0.1739	0.1023	465	2020-01-11 11:38:23	0	0.0414	465	2020-01-17 15:35:14	0	0.2702	465	2020-01-17 15:53:01	0	0.1721	464	2020-01-18 17:14:04	0	0.0667	0.091					465	2020-02-04 08:14:37	0
	466	2019-11-11 10:32:05	0	0.1361	466	2019-12-24 14:34:06	0	0.1363					466	2019-12-27 16:23:12	0	0.0732	466	2019-12-27 17:08:01	0	0.0308	465	2020-01-07 20:10:07	0	0.1743	0.1017	466	2020-01-11 11:38:24	0	0.0415	466	2020-01-17 15:35:15	0	0.2695	466	2020-01-17 15:53:02	0	0.1711	465	2020-01-18 17:14:05	0	0.1118	0.1058					466	2020-02-04 08:14:38	0
	467	2019-11-11 10:32:06	0	0.1346	467	2019-12-24 14:34:07	0	0.1366					467	2019-12-27 16:23:13	0	0.0733	467	2019-12-27 17:08:02	0	0.0304	466	2020-01-07 20:10:08	0	0.173	0.1015	467	2020-01-11 11:38:25	0	0.0407	467	2020-01-17 15:35:16	0	0.2722	467	2020-01-17 15:53:03	0	0.1718	466	2020-01-18 17:14:06	0	0.1454	0.1165					467	2020-02-04 08:14:39	0
	468	2019-11-11 10:32:07	0	0.137	468	2019-12-24 14:34:08	0	0.1373					468	2019-12-27 16:23:14	0	0.0733	468	2019-12-27 17:08:03	0	0.0299	467	2020-01-07 20:10:09	0	0.1742	0.1019	468	2020-01-11 11:38:26	0	0.0406	468	2020-01-17 15:35:17	0	0.2697	468	2020-01-17 15:53:04	0	0.173	467	2020-01-18 17:14:07	0	0.1721	0.127					468	2020-02-04 08:14:40	0
	469	2019-11-11 10:32:08	0	0.1384	469	2019-12-24 14:34:09	0	0.1375					469	2019-12-27 16:23:15	0	0.0726	469	2019-12-27 17:08:04	0	0.0308	468	2020-01-07 20:10:10	0	0.1728	0.1022	469	2020-01-11 11:38:27	0	0.0411	469	2020-01-17 15:35:18	0	0.2705	469	2020-01-17 15:53:05	0	0.1693	468	2020-01-18 17:14:08	0	0.1926	0.1329					469	2020-02-04 08:14:41	0
	470	2019-11-11 10:32:09	0	0.1361	470	2019-12-24 14:34:10	0	0.1381					470	2019-12-27 16:23:16	0	0.0732	470	2019-12-27 17:08:05	0	0.0301	469	2020-01-07 20:10:11	0	0.1738	0.1028	470	2020-01-11 11:38:28	0	0.0406	470	2020-01-17 15:35:19	0	0.2702	470	2020-01-17 15:53:06	0	0.1733	469	2020-01-18 17:14:09	0	0.2051	0.1409					470	2020-02-04 08:14:42	0
	471	2019-11-11 10:32:10	0	0.1364	471	2019-12-24 14:34:11	0	0.1383					471	2019-12-27 16:23:17	0	0.072	471	2019-12-27 17:08:06	0	0.0298	470	2020-01-07 20:10:12	0	0.1753	0.1004	471	2020-01-11 11:38:29	0	0.0404	471	2020-01-17 15:35:20	0	0.2707	471	2020-01-17 15:53:07	0	0.1732	470	2020-01-18 17:14:10	0	0.2109	0.1439					471	2020-02-04 08:14:43	0
	472	2019-11-11 10:32:11	0	0.1368	472	2019-12-24 14:34:12	0	0.1383					472	2019-12-27 16:23:18	0	0.0719	472	2019-12-27 17:08:07	0	0.0307	471	2020-01-07 20:10:13	0	0.1758	0.1029	472	2020-01-11 11:38:30	0	0.0404	472	2020-01-17 15:35:21	0	0.2729	472	2020-01-17 15:53:08	0	0.1719	471	2020-01-18 17:14:11	0	0.2176	0.1491					472	2020-02-04 08:14:44	0
	473	2019-11-11 10:32:12	0	0.1366	473	2019-12-24 14:34:13	0	0.1386					473	2019-12-27 16:23:19	0	0.071	473	2019-12-27 17:08:08	0	0.0317	472	2020-01-07 20:10:14	0	0.1758	0.0996	473	2020-01-11 11:38:31	0	0.0404	473	2020-01-17 15:35:22	0	0.2686	473	2020-01-17 15:53:09	0	0.1726	472	2020-01-18 17:14:12	0	0.22	0.1564					473	2020-02-04 08:14:45	0
	474	2019-11-11 10:32:13	0	0.1365	474	2019-12-24 14:34:14	0	0.1389					474	2019-12-27 16:23:20	0	0.0716	474	2019-12-27 17:08:09	0	0.0312	473	2020-01-07 20:10:15	0	0.1741	0.1008	474	2020-01-11 11:38:32	0	0.0404	474	2020-01-17 15:35:23	0	0.272	474	2020-01-17 15:53:10	0	0.1747	473	2020-01-18 17:14:13	0	0.218	0.1557					474	2020-02-04 08:14:46	0
	475	2019-11-11 10:32:14	0	0.1348	475	2019-12-24 14:34:15	0	0.1396					475	2019-12-27 16:23:21	0	0.0713	475	2019-12-27 17:08:10	0	0.0314	474	2020-01-07 20:10:16	0	0.1757	0.1009	475	2020-01-11 11:38:33	0	0.0401	475	2020-01-17 15:35:24	0	0.2701	475	2020-01-17 15:53:11	0	0.1721	474	2020-01-18 17:14:14	0	0.2185	0.1557					475	2020-02-04 08:14:47	0
	476	2019-11-11 10:32:15	0	0.1338	476	2019-12-24 14:34:16	0	0.1402					476	2019-12-27 16:23:22	0	0.0709	476	2019-12-27 17:08:11	0	0.0312	475	2020-01-07 20:10:17	0	0.1732	0.1023	476	2020-01-11 11:38:34	0	0.0402	476	2020-01-17 15:35:25	0	0.2692	476	2020-01-17 15:53:12	0	0.1744	475	2020-01-18 17:14:15	0	0.2205	0.1588					476	2020-02-04 08:14:48	0
	477	2019-11-11 10:32:16	0	0.1351	477	2019-12-24 14:34:17	0	0.1396					477	2019-12-27 16:23:23	0	0.0704	477	2019-12-27 17:08:12	0	0.0312	476	2020-01-07 20:10:18	0	0.1757	0.1009	477	2020-01-11 11:38:35	0	0.0391	477	2020-01-17 15:35:26	0	0.269	477	2020-01-17 15:53:13	0	0.1749	476	2020-01-18 17:14:16	0	0.2235	0.1562					477	2020-02-04 08:14:49	0
	478	2019-11-11 10:32:17	0	0.1351	478	2019-12-24 14:34:18	0	0.1401					478	2019-12-27 16:23:24	0	0.0699	478	2019-12-27 17:08:13	0	0.0314	477	2020-01-07 20:10:19	0	0.1764	0.0992	478	2020-01-11 11:38:36	0	0.0402	478	2020-01-17 15:35:27	0	0.2689	478	2020-01-17 15:53:14	0	0.176	477	2020-01-18 17:14:17	0	0.2192	0.1555					478	2020-02-04 08:14:50	0
	479	2019-11-11 10:32:18	0	0.1351	479	2019-12-24 14:34:19	0	0.1404					479	2019-12-27 16:23:25	0	0.0701	479	2019-12-27 17:08:14	0	0.0319	478	2020-01-07 20:10:20	0	0.1751	0.1038	479	2020-01-11 11:38:37	0	0.04	479	2020-01-17 15:35:28	0	0.2694	479	2020-01-17 15:53:15	0	0.1787	478	2020-01-18 17:14:18	0	0.2161	0.1562					479	2020-02-04 08:14:51	0
	480	2019-11-11 10:32:19	0	0.1323	480	2019-12-24 14:34:20	0	0.1401					480	2019-12-27 16:23:26	0	0.0688	480	2019-12-27 17:08:15	0	0.0318	479	2020-01-07 20:10:21	0	0.1749	0.1014	480	2020-01-11 11:38:38	0	0.0423	480	2020-01-17 15:35:29	0	0.2714	480	2020-01-17 15:53:16	0	0.1745	479	2020-01-18 17:14:19	0	0.2171	0.1522					480	2020-02-04 08:14:52	0
	481	2019-11-11 10:32:20	0	0.1295	481	2019-12-24 14:34:21	0	0.1411					481	2019-12-27 16:23:27	0	0.0697	481	2019-12-27 17:08:16	0	0.032	480	2020-01-07 20:10:22	0	0.1753	0.1021	481	2020-01-11 11:38:39	0	0.045	481	2020-01-17 15:35:30	0	0.2696	481	2020-01-17 15:53:17	0	0.1767	480	2020-01-18 17:14:20	0	0.2164	0.1457					481	2020-02-04 08:14:53	0
	482	2019-11-11 10:32:21	0	0.1291	482	2019-12-24 14:34:22	0	0.1413					482	2019-12-27 16:23:28	0	0.0694	482	2019-12-27 17:08:17	0	0.0319	481	2020-01-07 20:10:23	0	0.1755	0.1011	482	2020-01-11 11:38:40	0	0.0479	482	2020-01-17 15:35:31	0	0.2684	482	2020-01-17 15:53:18	0	0.1753	481	2020-01-18 17:14:21	0	0.2157	0.1429					482	2020-02-04 08:14:54	0
	483	2019-11-11 10:32:22	0	0.1273	483	2019-12-24 14:34:23	0	0.1411					483	2019-12-27 16:23:29	0	0.0684	483	2019-12-27 17:08:18	0	0.0312	482	2020-01-07 20:10:24	0	0.1754	0.1011	483	2020-01-11 11:38:41	0	0.0513	483	2020-01-17 15:35:32	0	0.2692	483	2020-01-17 15:53:19	0	0.175	482	2020-01-18 17:14:22	0	0.2146	0.1394					483	2020-02-04 08:14:55	0
	484	2019-11-11 10:32:23	0	0.1259	484	2019-12-24 14:34:24	0	0.1414					484	2019-12-27 16:23:30	0	0.0684	484	2019-12-27 17:08:19	0	0.032	483	2020-01-07 20:10:25	0	0.1767	0.0996	484	2020-01-11 11:38:42	0	0.0532	484	2020-01-17 15:35:33	0	0.2699	484	2020-01-17 15:53:20	0	0.1748	483	2020-01-18 17:14:23	0	0.2156	0.135					484	2020-02-04 08:14:56	0
	485	2019-11-11 10:32:24	0	0.1274	485	2019-12-24 14:34:25	0	0.1429					485	2019-12-27 16:23:31	0	0.0681	485	2019-12-27 17:08:20	0	0.0318	484	2020-01-07 20:10:26	0	0.1761	0.1022	485	2020-01-11 11:38:43	0	0.0542	485	2020-01-17 15:35:34	0	0.27	485	2020-01-17 15:53:21	0	0.1744	484	2020-01-18 17:14:24	0	0.2128	0.1407					485	2020-02-04 08:14:57	0
	486	2019-11-11 10:32:25	0	0.127	486	2019-12-24 14:34:26	0	0.1418					486	2019-12-27 16:23:32	0	0.0694	486	2019-12-27 17:08:21	0	0.0306	485	2020-01-07 20:10:27	0	0.1764	0.1015	486	2020-01-11 11:38:44	0	0.0542	486	2020-01-17 15:35:35	0	0.2712	486	2020-01-17 15:53:22	0	0.1765	485	2020-01-18 17:14:25	0	0.2121	0.1416					486	2020-02-04 08:14:58	0
	487	2019-11-11 10:32:26	0	0.1272	487	2019-12-24 14:34:27	0	0.1426					487	2019-12-27 16:23:33	0	0.0672	487	2019-12-27 17:08:22	0	0.0306	486	2020-01-07 20:10:28	0	0.1762	0.1	487	2020-01-11 11:38:45	0	0.0524	487	2020-01-17 15:35:36	0	0.2714	487	2020-01-17 15:53:23	0	0.1774	486	2020-01-18 17:14:26	0	0.2092	0.139					487	2020-02-04 08:14:59	0
	488	2019-11-11 10:32:27	0	0.1226	488	2019-12-24 14:34:28	0	0.1433					488	2019-12-27 16:23:34	0	0.0665	488	2019-12-27 17:08:23	0	0.0301	487	2020-01-07 20:10:29	0	0.1769	0.1011	488	2020-01-11 11:38:46	0	0.05	488	2020-01-17 15:35:37	0	0.2697	488	2020-01-17 15:53:24	0	0.1756	487	2020-01-18 17:14:27	0	0.2089	0.1353					488	2020-02-04 08:15:00	0
	489	2019-11-11 10:32:28	0	0.1239	489	2019-12-24 14:34:29	0	0.1431					489	2019-12-27 16:23:35	0	0.0675	489	2019-12-27 17:08:24	0	0.0305	488	2020-01-07 20:10:30	0	0.1774	0.1008	489	2020-01-11 11:38:47	0	0.0488	489	2020-01-17 15:35:38	0	0.2711	489	2020-01-17 15:53:25	0	0.1768	488	2020-01-18 17:14:28	0	0.2055	0.1304					489	2020-02-04 08:15:01	0
	490	2019-11-11 10:32:29	0	0.1213	490	2019-12-24 14:34:30	0	0.1437					490	2019-12-27 16:23:36	0	0.0657	490	2019-12-27 17:08:25	0	0.0303	489	2020-01-07 20:10:31	0	0.1761	0.1008	490	2020-01-11 11:38:48	0	0.0462	490	2020-01-17 15:35:39	0	0.2691	490	2020-01-17 15:53:26	0	0.1733	489	2020-01-18 17:14:29	0	0.2005	0.1278					490	2020-02-04 08:15:02	0
	491	2019-11-11 10:32:30	0	0.1214	491	2019-12-24 14:34:31	0	0.1443					491	2019-12-27 16:23:37	0	0.0674	491	2019-12-27 17:08:26	0	0.0305	490	2020-01-07 20:10:32	0	0.1752	0.1022	491	2020-01-11 11:38:49	0	0.0433	491	2020-01-17 15:35:40	0	0.2684	491	2020-01-17 15:53:27	0	0.1754	490	2020-01-18 17:14:30	0	0.1967	0.1255					491	2020-02-04 08:15:03	0
	492	2019-11-11 10:32:31	0	0.1204	492	2019-12-24 14:34:32	0	0.1439					492	2019-12-27 16:23:38	0	0.0667	492	2019-12-27 17:08:27	0	0.0301	491	2020-01-07 20:10:33	0	0.1756	0.1014	492	2020-01-11 11:38:50	0	0.0413	492	2020-01-17 15:35:41	0	0.2712	492	2020-01-17 15:53:28	0	0.1764	491	2020-01-18 17:14:31	0	0.1943	0.1221					492	2020-02-04 08:15:04	0
	493	2019-11-11 10:32:32	0	0.1215	493	2019-12-24 14:34:33	0	0.1442					493	2019-12-27 16:23:39	0	0.0655	493	2019-12-27 17:08:28	0	0.0305	492	2020-01-07 20:10:34	0	0.1776	0.1006	493	2020-01-11 11:38:51	0	0.0398	493	2020-01-17 15:35:42	0	0.2688	493	2020-01-17 15:53:29	0	0.1749	492	2020-01-18 17:14:32	0	0.19	0.1213					493	2020-02-04 08:15:05	0
	494	2019-11-11 10:32:33	0	0.1177	494	2019-12-24 14:34:34	0	0.1449					494	2019-12-27 16:23:40	0	0.0662	494	2019-12-27 17:08:29	0	0.0301	493	2020-01-07 20:10:35	0	0.1756	0.1021	494	2020-01-11 11:38:52	0	0.0378	494	2020-01-17 15:35:43	0	0.2698	494	2020-01-17 15:53:30	0	0.1771	493	2020-01-18 17:14:33	0	0.1864	0.117					494	2020-02-04 08:15:06	0
	495	2019-11-11 10:32:34	0	0.1153	495	2019-12-24 14:34:35	0	0.1451					495	2019-12-27 16:23:41	0	0.0655	495	2019-12-27 17:08:30	0	0.0304	494	2020-01-07 20:10:36	0	0.175	0.0983	495	2020-01-11 11:38:53	0	0.0355	495	2020-01-17 15:35:44	0	0.2687	495	2020-01-17 15:53:31	0	0.1787	494	2020-01-18 17:14:34	0	0.1835	0.1166					495	2020-02-04 08:15:07	0
	496	2019-11-11 10:32:35	0	0.1178	496	2019-12-24 14:34:36	0	0.1452					496	2019-12-27 16:23:42	0	0.0661	496	2019-12-27 17:08:31	0	0.0301	495	2020-01-07 20:10:37	0	0.1748	0.1002	496	2020-01-11 11:38:54	0	0.0341	496	2020-01-17 15:35:45	0	0.2683	496	2020-01-17 15:53:32	0	0.1772	495	2020-01-18 17:14:35	0	0.1806	0.1144					496	2020-02-04 08:15:08	0
	497	2019-11-11 10:32:36	0	0.1166	497	2019-12-24 14:34:37	0	0.1453					497	2019-12-27 16:23:43	0	0.0655	497	2019-12-27 17:08:32	0	0.0297	496	2020-01-07 20:10:38	0	0.1768	0.1	497	2020-01-11 11:38:55	0	0.033	497	2020-01-17 15:35:46	0	0.2678	497	2020-01-17 15:53:33	0	0.177	496	2020-01-18 17:14:36	0	0.1775	0.113					497	2020-02-04 08:15:09	0
	498	2019-11-11 10:32:37	0	0.1147	498	2019-12-24 14:34:38	0	0.1462					498	2019-12-27 16:23:44	0	0.0648	498	2019-12-27 17:08:33	0	0.0303	497	2020-01-07 20:10:39	0	0.1753	0.1032	498	2020-01-11 11:38:56	0	0.0317	498	2020-01-17 15:35:47	0	0.2704	498	2020-01-17 15:53:34	0	0.1752	497	2020-01-18 17:14:37	0	0.1752	0.1126					498	2020-02-04 08:15:10	0
	499	2019-11-11 10:32:38	0	0.1144	499	2019-12-24 14:34:39	0	0.1459					499	2019-12-27 16:23:45	0	0.065	499	2019-12-27 17:08:34	0	0.0314	498	2020-01-07 20:10:40	0	0.1753	0.102	499	2020-01-11 11:38:57	0	0.0306	499	2020-01-17 15:35:48	0	0.2707	499	2020-01-17 15:53:35	0	0.177	498	2020-01-18 17:14:38	0	0.1765	0.1142					499	2020-02-04 08:15:11	0
	500	2019-11-11 10:32:39	0	0.114	500	2019-12-24 14:34:40	0	0.1468					500	2019-12-27 16:23:46	0	0.0638	500	2019-12-27 17:08:35	0	0.0311	499	2020-01-07 20:10:41	0	0.1747	0.1011	500	2020-01-11 11:38:58	0	0.0303	500	2020-01-17 15:35:49	0	0.2686	500	2020-01-17 15:53:36	0	0.1767	499	2020-01-18 17:14:39	0	0.1733	0.113					500	2020-02-04 08:15:12	0
	501	2019-11-11 10:32:40	0	0.114	501	2019-12-24 14:34:41	0	0.1468					501	2019-12-27 16:23:47	0	0.0648	501	2019-12-27 17:08:36	0	0.0314	500	2020-01-07 20:10:42	0	0.1759	0.1032	501	2020-01-11 11:38:59	0	0.029	501	2020-01-17 15:35:50	0	0.2704	501	2020-01-17 15:53:37	0	0.1761	500	2020-01-18 17:14:40	0	0.1732	0.114					501	2020-02-04 08:15:13	0
	502	2019-11-11 10:32:41	0	0.1114	502	2019-12-24 14:34:42	0	0.1472					502	2019-12-27 16:23:48	0	0.0643	502	2019-12-27 17:08:37	0	0.0315	501	2020-01-07 20:10:43	0	0.1756	0.1019	502	2020-01-11 11:39:00	0	0.0288	502	2020-01-17 15:35:51	0	0.2712	502	2020-01-17 15:53:38	0	0.1778	501	2020-01-18 17:14:41	0	0.172	0.1107					502	2020-02-04 08:15:14	0
	503	2019-11-11 10:32:42	0	0.1107	503	2019-12-24 14:34:43	0	0.1467					503	2019-12-27 16:23:49	0	0.0633	503	2019-12-27 17:08:38	0	0.0316	502	2020-01-07 20:10:44	0	0.174	0.1004	503	2020-01-11 11:39:01	0	0.0285	503	2020-01-17 15:35:52	0	0.3245	503	2020-01-17 15:53:39	0	0.1761	502	2020-01-18 17:14:42	0	0.1721	0.1121					503	2020-02-04 08:15:15	0
	504	2019-11-11 10:32:43	0	0.11	504	2019-12-24 14:34:44	0	0.1479					504	2019-12-27 16:23:50	0	0.0631	504	2019-12-27 17:08:39	0	0.0309	503	2020-01-07 20:10:45	0	0.1744	0.1027	504	2020-01-11 11:39:02	0	0.028	504	2020-01-17 15:35:53	0	0.2263	504	2020-01-17 15:53:40	0	0.1763	503	2020-01-18 17:14:43	0	0.1721	0.1128					504	2020-02-04 08:15:16	0
	505	2019-11-11 10:32:44	0	0.1104	505	2019-12-24 14:34:45	0	0.1476					505	2019-12-27 16:23:51	0	0.0633	505	2019-12-27 17:08:40	0	0.0319	504	2020-01-07 20:10:46	0	0.1774	0.1014	505	2020-01-11 11:39:03	0	0.0272	505	2020-01-17 15:35:54	0	0.1049	505	2020-01-17 15:53:41	0	0.1776	504	2020-01-18 17:14:44	0	0.1739	0.1131					505	2020-02-04 08:15:17	0
	506	2019-11-11 10:32:45	0	0.1106	506	2019-12-24 14:34:46	0	0.1478					506	2019-12-27 16:23:52	0	0.0633	506	2019-12-27 17:08:41	0	0.032	505	2020-01-07 20:10:47	0	0.1774	0.1017	506	2020-01-11 11:39:04	0	0.0264	506	2020-01-17 15:35:55	0	0.0733	506	2020-01-17 15:53:42	0	0.1781	505	2020-01-18 17:14:45	0	0.1746	0.1151					506	2020-02-04 08:15:18	0
	507	2019-11-11 10:32:46	0	0.1075	507	2019-12-24 14:34:47	0	0.1486					507	2019-12-27 16:23:53	0	0.0632	507	2019-12-27 17:08:42	0	0.0314	506	2020-01-07 20:10:48	0	0.1759	0.1027	507	2020-01-11 11:39:05	0	0.0261	507	2020-01-17 15:35:56	0	0.0939	507	2020-01-17 15:53:43	0	0.1769	506	2020-01-18 17:14:46	0	0.1778	0.1154					507	2020-02-04 08:15:19	0
	508	2019-11-11 10:32:47	0	0.1081	508	2019-12-24 14:34:48	0	0.1491					508	2019-12-27 16:23:54	0	0.063	508	2019-12-27 17:08:43	0	0.0314	507	2020-01-07 20:10:49	0	0.1775	0.1007	508	2020-01-11 11:39:06	0	0.0264	508	2020-01-17 15:35:57	0	0.1351	508	2020-01-17 15:53:44	0	0.1761	507	2020-01-18 17:14:47	0	0.1741	0.116					508	2020-02-04 08:15:20	0
	509	2019-11-11 10:32:48	0	0.1087	509	2019-12-24 14:34:49	0	0.1497					509	2019-12-27 16:23:55	0	0.062	509	2019-12-27 17:08:44	0	0.0317	508	2020-01-07 20:10:50	0	0.1769	0.1029	509	2020-01-11 11:39:07	0	0.0259	509	2020-01-17 15:35:58	0	0.1753	509	2020-01-17 15:53:45	0	0.1771	508	2020-01-18 17:14:48	0	0.1746	0.1173					509	2020-02-04 08:15:21	0
	510	2019-11-11 10:32:49	0	0.1073	510	2019-12-24 14:34:50	0	0.1496					510	2019-12-27 16:23:56	0	0.0625	510	2019-12-27 17:08:45	0	0.0311	509	2020-01-07 20:10:51	0	0.1767	0.1029	510	2020-01-11 11:39:08	0	0.0253	510	2020-01-17 15:35:59	0	0.2165	510	2020-01-17 15:53:46	0	0.176	509	2020-01-18 17:14:49	0	0.1755	0.115					510	2020-02-04 08:15:22	0
	511	2019-11-11 10:32:50	0	0.1086	511	2019-12-24 14:34:51	0	0.1496					511	2019-12-27 16:23:57	0	0.0621	511	2019-12-27 17:08:46	0	0.0304	510	2020-01-07 20:10:52	0	0.1791	0.1004	511	2020-01-11 11:39:09	0	0.0258	511	2020-01-17 15:36:00	0	0.2551	511	2020-01-17 15:53:47	0	0.1784	510	2020-01-18 17:14:50	0	0.1757	0.1154					511	2020-02-04 08:15:23	0
	512	2019-11-11 10:32:51	0	0.1067	512	2019-12-24 14:34:52	0	0.1507					512	2019-12-27 16:23:58	0	0.0616	512	2019-12-27 17:08:47	0	0.0319	511	2020-01-07 20:10:53	0	0.1778	0.0997	512	2020-01-11 11:39:10	0	0.0252	512	2020-01-17 15:36:01	0	0.2867	512	2020-01-17 15:53:48	0	0.1756	511	2020-01-18 17:14:51	0	0.1747	0.1135					512	2020-02-04 08:15:24	0
	513	2019-11-11 10:32:52	0	0.1048	513	2019-12-24 14:34:53	0	0.1509					513	2019-12-27 16:23:59	0	0.0616	513	2019-12-27 17:08:48	0	0.0312	512	2020-01-07 20:10:54	0	0.1745	0.1026	513	2020-01-11 11:39:11	0	0.0249	513	2020-01-17 15:36:02	0	0.3125	513	2020-01-17 15:53:49	0	0.1757	512	2020-01-18 17:14:52	0	0.1752	0.1148					513	2020-02-04 08:15:25	0
	514	2019-11-11 10:32:53	0	0.1052	514	2019-12-24 14:34:54	0	0.1511					514	2019-12-27 16:24:00	0	0.0617	514	2019-12-27 17:08:49	0	0.0315	513	2020-01-07 20:10:55	0	0.1775	0.1019	514	2020-01-11 11:39:12	0	0.0247	514	2020-01-17 15:36:03	0	0.329	514	2020-01-17 15:53:50	0	0.1745	513	2020-01-18 17:14:53	0	0.1767	0.115					514	2020-02-04 08:15:26	0
	515	2019-11-11 10:32:54	0	0.1063	515	2019-12-24 14:34:55	0	0.1517					515	2019-12-27 16:24:01	0	0.0613	515	2019-12-27 17:08:50	0	0.0317	514	2020-01-07 20:10:56	0	0.1779	0.103	515	2020-01-11 11:39:13	0	0.0244	515	2020-01-17 15:36:04	0	0.3422	515	2020-01-17 15:53:51	0	0.1756	514	2020-01-18 17:14:54	0	0.1767	0.1157					515	2020-02-04 08:15:27	0
	516	2019-11-11 10:32:55	0	0.1045	516	2019-12-24 14:34:56	0	0.1517					516	2019-12-27 16:24:02	0	0.0594	516	2019-12-27 17:08:51	0	0.0308	515	2020-01-07 20:10:57	0	0.1773	0.1012	516	2020-01-11 11:39:14	0	0.0249	516	2020-01-17 15:36:05	0	0.3493	516	2020-01-17 15:53:52	0	0.1781	515	2020-01-18 17:14:55	0	0.1769	0.1142					516	2020-02-04 08:15:28	0
	517	2019-11-11 10:32:56	0	0.1036	517	2019-12-24 14:34:57	0	0.1521					517	2019-12-27 16:24:03	0	0.0605	517	2019-12-27 17:08:52	0	0.0311	516	2020-01-07 20:10:58	0	0.1778	0.1011	517	2020-01-11 11:39:15	0	0.0242	517	2020-01-17 15:36:06	0	0.358	517	2020-01-17 15:53:53	0	0.1749	516	2020-01-18 17:14:56	0	0.1748	0.1163					517	2020-02-04 08:15:29	0
	518	2019-11-11 10:32:57	0	0.1056	518	2019-12-24 14:34:58	0	0.1525					518	2019-12-27 16:24:04	0	0.0607	518	2019-12-27 17:08:53	0	0.0308	517	2020-01-07 20:10:59	0	0.1759	0.1008	518	2020-01-11 11:39:16	0	0.0247	518	2020-01-17 15:36:07	0	0.3663	518	2020-01-17 15:53:54	0	0.1737	517	2020-01-18 17:14:57	0	0.1753	0.116					518	2020-02-04 08:15:30	0
	519	2019-11-11 10:32:58	0	0.1029	519	2019-12-24 14:34:59	0	0.1532					519	2019-12-27 16:24:05	0	0.0602	519	2019-12-27 17:08:54	0	0.0306	518	2020-01-07 20:11:00	0	0.1801	0.1007	519	2020-01-11 11:39:17	0	0.0239	519	2020-01-17 15:36:08	0	0.3699	519	2020-01-17 15:53:55	0	0.1756	518	2020-01-18 17:14:58	0	0.1773	0.1158					519	2020-02-04 08:15:31	0
	520	2019-11-11 10:32:59	0	0.1011	520	2019-12-24 14:35:00	0	0.1537					520	2019-12-27 16:24:06	0	0.0616	520	2019-12-27 17:08:55	0	0.031	519	2020-01-07 20:11:01	0	0.1795	0.1	520	2020-01-11 11:39:18	0	0.0238	520	2020-01-17 15:36:09	0	0.3769	520	2020-01-17 15:53:56	0	0.1736	519	2020-01-18 17:14:59	0	0.1784	0.1155					520	2020-02-04 08:15:32	0
	521	2019-11-11 10:33:00	0	0.1016	521	2019-12-24 14:35:01	0	0.1531					521	2019-12-27 16:24:07	0	0.0587	521	2019-12-27 17:08:56	0	0.0305	520	2020-01-07 20:11:02	0	0.1779	0.1034	521	2020-01-11 11:39:19	0	0.024	521	2020-01-17 15:36:10	0	0.3838	521	2020-01-17 15:53:57	0	0.1736	520	2020-01-18 17:15:00	0	0.1774	0.1161					521	2020-02-04 08:15:33	0
	522	2019-11-11 10:33:01	0	0.1013	522	2019-12-24 14:35:02	0	0.1545					522	2019-12-27 16:24:08	0	0.0592	522	2019-12-27 17:08:57	0	0.0302	521	2020-01-07 20:11:03	0	0.1789	0.1031	522	2020-01-11 11:39:20	0	0.0236	522	2020-01-17 15:36:11	0	0.3945	522	2020-01-17 15:53:58	0	0.1722	521	2020-01-18 17:15:01	0	0.1794	0.1166					522	2020-02-04 08:15:34	0
	523	2019-11-11 10:33:02	0	0.1013	523	2019-12-24 14:35:03	0	0.154					523	2019-12-27 16:24:09	0	0.0602	523	2019-12-27 17:08:58	0	0.0303	522	2020-01-07 20:11:04	0	0.1773	0.1027	523	2020-01-11 11:39:21	0	0.0232	523	2020-01-17 15:36:12	0	0.4082	523	2020-01-17 15:53:59	0	0.1727	522	2020-01-18 17:15:02	0	0.1795	0.115					523	2020-02-04 08:15:35	0
	524	2019-11-11 10:33:03	0	0.1003	524	2019-12-24 14:35:04	0	0.155					524	2019-12-27 16:24:10	0	0.0598	524	2019-12-27 17:08:59	0	0.0299	523	2020-01-07 20:11:05	0	0.1764	0.1038	524	2020-01-11 11:39:22	0	0.0227	524	2020-01-17 15:36:13	0	0.4275	524	2020-01-17 15:54:00	0	0.1703	523	2020-01-18 17:15:03	0	0.1764	0.1155					524	2020-02-04 08:15:36	0
	525	2019-11-11 10:33:04	0	0.1003	525	2019-12-24 14:35:05	0	0.1554					525	2019-12-27 16:24:11	0	0.0591	525	2019-12-27 17:09:00	0	0.03	524	2020-01-07 20:11:06	0	0.1748	0.1016	525	2020-01-11 11:39:23	0	0.0228	525	2020-01-17 15:36:14	0	0.4475	525	2020-01-17 15:54:01	0	0.1701	524	2020-01-18 17:15:04	0	0.1771	0.1169					525	2020-02-04 08:15:37	0
	526	2019-11-11 10:33:05	0	0.1003	526	2019-12-24 14:35:06	0	0.1556					526	2019-12-27 16:24:12	0	0.0576	526	2019-12-27 17:09:01	0	0.0303	525	2020-01-07 20:11:07	0	0.1767	0.1019	526	2020-01-11 11:39:24	0	0.023	526	2020-01-17 15:36:15	0	0.4711	526	2020-01-17 15:54:02	0	0.1702	525	2020-01-18 17:15:05	0	0.1768	0.1184					526	2020-02-04 08:15:38	0
	527	2019-11-11 10:33:06	0	0.099	527	2019-12-24 14:35:07	0	0.1555					527	2019-12-27 16:24:13	0	0.0587	527	2019-12-27 17:09:02	0	0.0301	526	2020-01-07 20:11:08	0	0.1748	0.1003	527	2020-01-11 11:39:25	0	0.0226	527	2020-01-17 15:36:16	0	0.5026	527	2020-01-17 15:54:03	0	0.1723	526	2020-01-18 17:15:06	0	0.1794	0.1175					527	2020-02-04 08:15:39	0
	528	2019-11-11 10:33:07	0	0.0985	528	2019-12-24 14:35:08	0	0.1572					528	2019-12-27 16:24:14	0	0.0578	528	2019-12-27 17:09:03	0	0.0304	527	2020-01-07 20:11:09	0	0.1766	0.1013	528	2020-01-11 11:39:26	0	0.0224	528	2020-01-17 15:36:17	0	0.5353	528	2020-01-17 15:54:04	0	0.1715	527	2020-01-18 17:15:07	0	0.178	0.1166					528	2020-02-04 08:15:40	0
	529	2019-11-11 10:33:08	0	0.0994	529	2019-12-24 14:35:09	0	0.157					529	2019-12-27 16:24:15	0	0.058	529	2019-12-27 17:09:04	0	0.0298	528	2020-01-07 20:11:10	0	0.1797	0.1014	529	2020-01-11 11:39:27	0	0.0229	529	2020-01-17 15:36:18	0	0.5683	529	2020-01-17 15:54:05	0	0.1699	528	2020-01-18 17:15:08	0	0.1778	0.1157					529	2020-02-04 08:15:41	0
	530	2019-11-11 10:33:09	0	0.096	530	2019-12-24 14:35:10	0	0.1574					530	2019-12-27 16:24:16	0	0.0585	530	2019-12-27 17:09:05	0	0.0301	529	2020-01-07 20:11:11	0	0.1774	0.1013	530	2020-01-11 11:39:28	0	0.0226	530	2020-01-17 15:36:19	0	0.6014	530	2020-01-17 15:54:06	0	0.1711	529	2020-01-18 17:15:09	0	0.1789	0.1191					530	2020-02-04 08:15:42	0
	531	2019-11-11 10:33:10	0	0.0974	531	2019-12-24 14:35:11	0	0.158					531	2019-12-27 16:24:17	0	0.0578	531	2019-12-27 17:09:06	0	0.0295	530	2020-01-07 20:11:12	0	0.1769	0.0995	531	2020-01-11 11:39:29	0	0.0226	531	2020-01-17 15:36:20	0	0.6325	531	2020-01-17 15:54:07	0	0.1689	530	2020-01-18 17:15:10	0	0.1772	0.1174					531	2020-02-04 08:15:43	0
	532	2019-11-11 10:33:11	0	0.0977	532	2019-12-24 14:35:12	0	0.1578					532	2019-12-27 16:24:18	0	0.0579	532	2019-12-27 17:09:07	0	0.0297	531	2020-01-07 20:11:13	0	0.1789	0.1027	532	2020-01-11 11:39:30	0	0.0221	532	2020-01-17 15:36:21	0	0.6604	532	2020-01-17 15:54:08	0	0.1691	531	2020-01-18 17:15:11	0	0.1778	0.1174					532	2020-02-04 08:15:44	0
	533	2019-11-11 10:33:12	0	0.0949	533	2019-12-24 14:35:13	0	0.1587					533	2019-12-27 16:24:19	0	0.0579	533	2019-12-27 17:09:08	0	0.0299	532	2020-01-07 20:11:14	0	0.178	0.1008	533	2020-01-11 11:39:31	0	0.0221	533	2020-01-17 15:36:22	0	0.6814	533	2020-01-17 15:54:09	0	0.1719	532	2020-01-18 17:15:12	0	0.1767	0.117					533	2020-02-04 08:15:45	0
	534	2019-11-11 10:33:13	0	0.0966	534	2019-12-24 14:35:14	0	0.1585					534	2019-12-27 16:24:20	0	0.0575	534	2019-12-27 17:09:09	0	0.0296	533	2020-01-07 20:11:15	0	0.1769	0.1019	534	2020-01-11 11:39:32	0	0.0219	534	2020-01-17 15:36:23	0	0.6959	534	2020-01-17 15:54:10	0	0.1702	533	2020-01-18 17:15:13	0	0.1777	0.1173					534	2020-02-04 08:15:46	0
	535	2019-11-11 10:33:14	0	0.0944	535	2019-12-24 14:35:15	0	0.1598					535	2019-12-27 16:24:21	0	0.0575	535	2019-12-27 17:09:10	0	0.0301	534	2020-01-07 20:11:16	0	0.179	0.1021	535	2020-01-11 11:39:33	0	0.0221	535	2020-01-17 15:36:24	0	0.7033	535	2020-01-17 15:54:11	0	0.1692	534	2020-01-18 17:15:14	0	0.1778	0.1169					535	2020-02-04 08:15:47	0
	536	2019-11-11 10:33:15	0	0.0945	536	2019-12-24 14:35:16	0	0.1599					536	2019-12-27 16:24:22	0	0.0575	536	2019-12-27 17:09:11	0	0.031	535	2020-01-07 20:11:17	0	0.1787	0.1029	536	2020-01-11 11:39:34	0	0.0225	536	2020-01-17 15:36:25	0	0.7036	536	2020-01-17 15:54:12	0	0.1671	535	2020-01-18 17:15:15	0	0.1756	0.1167					536	2020-02-04 08:15:48	0
	537	2019-11-11 10:33:16	0	0.0945	537	2019-12-24 14:35:17	0	0.16					537	2019-12-27 16:24:23	0	0.0573	537	2019-12-27 17:09:12	0	0.0303	536	2020-01-07 20:11:18	0	0.1789	0.0992	537	2020-01-11 11:39:35	0	0.0215	537	2020-01-17 15:36:26	0	0.6953	537	2020-01-17 15:54:13	0	0.1703	536	2020-01-18 17:15:16	0	0.1774	0.1161					537	2020-02-04 08:15:49	0
	538	2019-11-11 10:33:17	0	0.0942	538	2019-12-24 14:35:18	0	0.1607					538	2019-12-27 16:24:24	0	0.0571	538	2019-12-27 17:09:13	0	0.0314	537	2020-01-07 20:11:19	0	0.1772	0.1017	538	2020-01-11 11:39:36	0	0.0212	538	2020-01-17 15:36:27	0	0.681	538	2020-01-17 15:54:14	0	0.1703	537	2020-01-18 17:15:17	0	0.1738	0.1169					538	2020-02-04 08:15:50	0
	539	2019-11-11 10:33:18	0	0.0939	539	2019-12-24 14:35:19	0	0.1612					539	2019-12-27 16:24:25	0	0.0573	539	2019-12-27 17:09:14	0	0.0307	538	2020-01-07 20:11:20	0	0.1798	0.1008	539	2020-01-11 11:39:37	0	0.0225	539	2020-01-17 15:36:28	0	0.6674	539	2020-01-17 15:54:15	0	0.1691	538	2020-01-18 17:15:18	0	0.1767	0.1162					539	2020-02-04 08:15:51	0
	540	2019-11-11 10:33:19	0	0.0928	540	2019-12-24 14:35:20	0	0.162					540	2019-12-27 16:24:26	0	0.0554	540	2019-12-27 17:09:15	0	0.0316	539	2020-01-07 20:11:21	0	0.1789	0.101	540	2020-01-11 11:39:38	0	0.0215	540	2020-01-17 15:36:29	0	0.6447	540	2020-01-17 15:54:16	0	0.1683	539	2020-01-18 17:15:19	0	0.1784	0.1162					540	2020-02-04 08:15:52	0
	541	2019-11-11 10:33:20	0	0.093	541	2019-12-24 14:35:21	0	0.1613					541	2019-12-27 16:24:27	0	0.057	541	2019-12-27 17:09:16	0	0.031	540	2020-01-07 20:11:22	0	0.1787	0.102	541	2020-01-11 11:39:39	0	0.0223	541	2020-01-17 15:36:30	0	0.6219	541	2020-01-17 15:54:17	0	0.1716	540	2020-01-18 17:15:20	0	0.1752	0.1166					541	2020-02-04 08:15:53	0
	542	2019-11-11 10:33:21	0	0.0887	542	2019-12-24 14:35:22	0	0.1626					542	2019-12-27 16:24:28	0	0.0569	542	2019-12-27 17:09:17	0	0.031	541	2020-01-07 20:11:23	0	0.1797	0.1011	542	2020-01-11 11:39:40	0	0.0213	542	2020-01-17 15:36:31	0	0.5983	542	2020-01-17 15:54:18	0	0.1675	541	2020-01-18 17:15:21	0	0.1784	0.1166					542	2020-02-04 08:15:54	0
	543	2019-11-11 10:33:22	0	0.0914	543	2019-12-24 14:35:23	0	0.1622					543	2019-12-27 16:24:29	0	0.056	543	2019-12-27 17:09:18	0	0.031	542	2020-01-07 20:11:24	0	0.1794	0.0999	543	2020-01-11 11:39:41	0	0.0216	543	2020-01-17 15:36:32	0	0.5782	543	2020-01-17 15:54:19	0	0.1699	542	2020-01-18 17:15:22	0	0.1764	0.1172					543	2020-02-04 08:15:55	0
	544	2019-11-11 10:33:23	0	0.0918	544	2019-12-24 14:35:24	0	0.1633					544	2019-12-27 16:24:30	0	0.0562	544	2019-12-27 17:09:19	0	0.0309	543	2020-01-07 20:11:25	0	0.1789	0.1006	544	2020-01-11 11:39:42	0	0.0219	544	2020-01-17 15:36:33	0	0.5556	544	2020-01-17 15:54:20	0	0.1686	543	2020-01-18 17:15:23	0	0.1771	0.1148					544	2020-02-04 08:15:56	0
	545	2019-11-11 10:33:24	0	0.0878									545	2019-12-27 16:24:31	0	0.0566	545	2019-12-27 17:09:20	0	0.0308	544	2020-01-07 20:11:26	0	0.1783	0.1043	545	2020-01-11 11:39:43	0	0.0225	545	2020-01-17 15:36:34	0	0.5362	545	2020-01-17 15:54:21	0	0.1701	544	2020-01-18 17:15:24	0	0.1781	0.1147					545	2020-02-04 08:15:57	0
	546	2019-11-11 10:33:25	0	0.0886									546	2019-12-27 16:24:32	0	0.0574	546	2019-12-27 17:09:21	0	0.0311	545	2020-01-07 20:11:27	0	0.18	0.1005	546	2020-01-11 11:39:44	0	0.0217	546	2020-01-17 15:36:35	0	0.5199	546	2020-01-17 15:54:22	0	0.1686	545	2020-01-18 17:15:25	0	0.1778	0.1161					546	2020-02-04 08:15:58	0
	547	2019-11-11 10:33:26	0	0.0875									547	2019-12-27 16:24:33	0	0.0562	547	2019-12-27 17:09:22	0	0.0306	546	2020-01-07 20:11:28	0	0.1768	0.1001	547	2020-01-11 11:39:45	0	0.0215	547	2020-01-17 15:36:36	0	0.503	547	2020-01-17 15:54:23	0	0.1668	546	2020-01-18 17:15:26	0	0.1763	0.1161					547	2020-02-04 08:15:59	0
	548	2019-11-11 10:33:27	0	0.0879									548	2019-12-27 16:24:34	0	0.0564	548	2019-12-27 17:09:23	0	0.0308	547	2020-01-07 20:11:29	0	0.1789	0.1027	548	2020-01-11 11:39:46	0	0.0223	548	2020-01-17 15:36:37	0	0.4919	548	2020-01-17 15:54:24	0	0.169	547	2020-01-18 17:15:27	0	0.1746	0.1147					548	2020-02-04 08:16:00	0
	549	2019-11-11 10:33:28	0	0.0877									549	2019-12-27 16:24:35	0	0.0559	549	2019-12-27 17:09:24	0	0.0293	548	2020-01-07 20:11:30	0	0.1806	0.102	549	2020-01-11 11:39:47	0	0.022	549	2020-01-17 15:36:38	0	0.4787	549	2020-01-17 15:54:25	0	0.1689	548	2020-01-18 17:15:28	0	0.1741	0.1166					549	2020-02-04 08:16:01	0
	550	2019-11-11 10:33:29	0	0.0872									550	2019-12-27 16:24:36	0	0.0554	550	2019-12-27 17:09:25	0	0.0303	549	2020-01-07 20:11:31	0	0.1777	0.1004	550	2020-01-11 11:39:48	0	0.0216	550	2020-01-17 15:36:39	0	0.4705	550	2020-01-17 15:54:26	0	0.1687	549	2020-01-18 17:15:29	0	0.1754	0.1167					550	2020-02-04 08:16:02	0
	551	2019-11-11 10:33:30	0	0.0881									551	2019-12-27 16:24:37	0	0.0559	551	2019-12-27 17:09:26	0	0.0296	550	2020-01-07 20:11:32	0	0.1769	0.1024	551	2020-01-11 11:39:49	0	0.022	551	2020-01-17 15:36:40	0	0.4639	551	2020-01-17 15:54:27	0	0.1701	550	2020-01-18 17:15:30	0	0.1772	0.1152					551	2020-02-04 08:16:03	0
	552	2019-11-11 10:33:31	0	0.0859									552	2019-12-27 16:24:38	0	0.0557	552	2019-12-27 17:09:27	0	0.03	551	2020-01-07 20:11:33	0	0.1797	0.1013	552	2020-01-11 11:39:50	0	0.0215	552	2020-01-17 15:36:41	0	0.4599	552	2020-01-17 15:54:28	0	0.1678	551	2020-01-18 17:15:31	0	0.1754	0.1149					552	2020-02-04 08:16:04	0
	553	2019-11-11 10:33:32	0	0.0854									553	2019-12-27 16:24:39	0	0.0555	553	2019-12-27 17:09:28	0	0.0293	552	2020-01-07 20:11:34	0	0.1786	0.1011	553	2020-01-11 11:39:51	0	0.0215	553	2020-01-17 15:36:42	0	0.4547	553	2020-01-17 15:54:29	0	0.1638	552	2020-01-18 17:15:32	0	0.1756	0.1137					553	2020-02-04 08:16:05	0
	554	2019-11-11 10:33:33	0	0.0857													554	2019-12-27 17:09:29	0	0.0304	553	2020-01-07 20:11:35	0	0.1798	0.1017	554	2020-01-11 11:39:52	0	0.0221	554	2020-01-17 15:36:43	0	0.453	554	2020-01-17 15:54:30	0	0.1688	553	2020-01-18 17:15:33	0	0.1765	0.1144					554	2020-02-04 08:16:06	0
	555	2019-11-11 10:33:34	0	0.0822													555	2019-12-27 17:09:30	0	0.0302	554	2020-01-07 20:11:36	0	0.1795	0.1022	555	2020-01-11 11:39:53	0	0.0219	555	2020-01-17 15:36:44	0	0.4512	555	2020-01-17 15:54:31	0	0.1694	554	2020-01-18 17:15:34	0	0.1766	0.1136					555	2020-02-04 08:16:07	0
	556	2019-11-11 10:33:35	0	0.0843													556	2019-12-27 17:09:31	0	0.0307	555	2020-01-07 20:11:37	0	0.1806	0.1017	556	2020-01-11 11:39:54	0	0.0224	556	2020-01-17 15:36:45	0	0.4504	556	2020-01-17 15:54:32	0	0.1699	555	2020-01-18 17:15:35	0	0.1767	0.1155					556	2020-02-04 08:16:08	0
	557	2019-11-11 10:33:36	0	0.0824													557	2019-12-27 17:09:32	0	0.0304	556	2020-01-07 20:11:38	0	0.1814	0.1001	557	2020-01-11 11:39:55	0	0.0217	557	2020-01-17 15:36:46	0	0.448	557	2020-01-17 15:54:33	0	0.1698	556	2020-01-18 17:15:36	0	0.1774	0.1154					557	2020-02-04 08:16:09	0
	558	2019-11-11 10:33:37	0	0.0834													558	2019-12-27 17:09:33	0	0.0311	557	2020-01-07 20:11:39	0	0.1804	0.1019	558	2020-01-11 11:39:56	0	0.0224	558	2020-01-17 15:36:47	0	0.4476	558	2020-01-17 15:54:34	0	0.1695	557	2020-01-18 17:15:37	0	0.1753	0.1163					558	2020-02-04 08:16:10	0
	559	2019-11-11 10:33:38	0	0.0813													559	2019-12-27 17:09:34	0	0.0316	558	2020-01-07 20:11:40	0	0.1816	0.1009	559	2020-01-11 11:39:57	0	0.0226	559	2020-01-17 15:36:48	0	0.451	559	2020-01-17 15:54:35	0	0.171	558	2020-01-18 17:15:38	0	0.1759	0.1153					559	2020-02-04 08:16:11	0
	560	2019-11-11 10:33:39	0	0.0795													560	2019-12-27 17:09:35	0	0.0313	559	2020-01-07 20:11:41	0	0.1801	0.101	560	2020-01-11 11:39:58	0	0.0226	560	2020-01-17 15:36:49	0	0.4502	560	2020-01-17 15:54:36	0	0.1707	559	2020-01-18 17:15:39	0	0.1751	0.115					560	2020-02-04 08:16:12	0
	561	2019-11-11 10:33:40	0	0.0817													561	2019-12-27 17:09:36	0	0.0317	560	2020-01-07 20:11:42	0	0.1803	0.1021	561	2020-01-11 11:39:59	0	0.0228	561	2020-01-17 15:36:50	0	0.4556	561	2020-01-17 15:54:37	0	0.1714	560	2020-01-18 17:15:40	0	0.1765	0.1141					561	2020-02-04 08:16:13	0
	562	2019-11-11 10:33:41	0	0.0803													562	2019-12-27 17:09:37	0	0.0314	561	2020-01-07 20:11:43	0	0.1795	0.0988	562	2020-01-11 11:40:00	0	0.0232	562	2020-01-17 15:36:51	0	0.4555	562	2020-01-17 15:54:38	0	0.1721	561	2020-01-18 17:15:41	0	0.1756	0.1156					562	2020-02-04 08:16:14	0
	563	2019-11-11 10:33:42	0	0.0795													563	2019-12-27 17:09:38	0	0.0311	562	2020-01-07 20:11:44	0	0.1802	0.1019	563	2020-01-11 11:40:01	0	0.0227	563	2020-01-17 15:36:52	0	0.4579	563	2020-01-17 15:54:39	0	0.1691	562	2020-01-18 17:15:42	0	0.1796	0.1165					563	2020-02-04 08:16:15	0
	564	2019-11-11 10:33:43	0	0.0805													564	2019-12-27 17:09:39	0	0.0306	563	2020-01-07 20:11:45	0	0.1804	0.1015	564	2020-01-11 11:40:02	0	0.0231	564	2020-01-17 15:36:53	0	0.4589	564	2020-01-17 15:54:40	0	0.1704	563	2020-01-18 17:15:43	0	0.1769	0.1162					564	2020-02-04 08:16:16	0
	565	2019-11-11 10:33:44	0	0.0785													565	2019-12-27 17:09:40	0	0.0303	564	2020-01-07 20:11:46	0	0.1788	0.1018	565	2020-01-11 11:40:03	0	0.0228	565	2020-01-17 15:36:54	0	0.4623	565	2020-01-17 15:54:41	0	0.1696	564	2020-01-18 17:15:44	0	0.1785	0.1147					565	2020-02-04 08:16:17	0
	566	2019-11-11 10:33:45	0	0.0803													566	2019-12-27 17:09:41	0	0.0306	565	2020-01-07 20:11:47	0	0.1811	0.1021	566	2020-01-11 11:40:04	0	0.0238	566	2020-01-17 15:36:55	0	0.4629	566	2020-01-17 15:54:42	0	0.1705	565	2020-01-18 17:15:45	0	0.1763	0.1139					566	2020-02-04 08:16:18	0
	567	2019-11-11 10:33:46	0	0.0776													567	2019-12-27 17:09:42	0	0.03	566	2020-01-07 20:11:48	0	0.1809	0.1028	567	2020-01-11 11:40:05	0	0.0234	567	2020-01-17 15:36:56	0	0.4647	567	2020-01-17 15:54:43	0	0.1695	566	2020-01-18 17:15:46	0	0.1766	0.1152					567	2020-02-04 08:16:19	0
	568	2019-11-11 10:33:47	0	0.0774													568	2019-12-27 17:09:43	0	0.0303	567	2020-01-07 20:11:49	0	0.1798	0.1019	568	2020-01-11 11:40:06	0	0.0235	568	2020-01-17 15:36:57	0	0.4662	568	2020-01-17 15:54:44	0	0.1699	567	2020-01-18 17:15:47	0	0.1764	0.114					568	2020-02-04 08:16:20	0
	569	2019-11-11 10:33:48	0	0.0771													569	2019-12-27 17:09:44	0	0.0301	568	2020-01-07 20:11:50	0	0.1778	0.1022	569	2020-01-11 11:40:07	0	0.0243	569	2020-01-17 15:36:58	0	0.4667	569	2020-01-17 15:54:45	0	0.1716	568	2020-01-18 17:15:48	0	0.1779	0.1145					569	2020-02-04 08:16:21	0
	570	2019-11-11 10:33:49	0	0.0768													570	2019-12-27 17:09:45	0	0.0298	569	2020-01-07 20:11:51	0	0.1781	0.105	570	2020-01-11 11:40:08	0	0.0244	570	2020-01-17 15:36:59	0	0.4696	570	2020-01-17 15:54:46	0	0.1696	569	2020-01-18 17:15:49	0	0.175	0.1139					570	2020-02-04 08:16:22	0
	571	2019-11-11 10:33:50	0	0.0761													571	2019-12-27 17:09:46	0	0.0298	570	2020-01-07 20:11:52	0	0.1793	0.1014	571	2020-01-11 11:40:09	0	0.0244	571	2020-01-17 15:37:00	0	0.4699	571	2020-01-17 15:54:47	0	0.1734	570	2020-01-18 17:15:50	0	0.1763	0.1133					571	2020-02-04 08:16:23	0
	572	2019-11-11 10:33:51	0	0.0748													572	2019-12-27 17:09:47	0	0.0309	571	2020-01-07 20:11:53	0	0.1814	0.1007	572	2020-01-11 11:40:10	0	0.0249	572	2020-01-17 15:37:01	0	0.4717	572	2020-01-17 15:54:48	0	0.1699	571	2020-01-18 17:15:51	0	0.1776	0.1134					572	2020-02-04 08:16:24	0
	573	2019-11-11 10:33:52	0	0.0763													573	2019-12-27 17:09:48	0	0.0292	572	2020-01-07 20:11:54	0	0.1826	0.1019	573	2020-01-11 11:40:11	0	0.0244	573	2020-01-17 15:37:02	0	0.4727	573	2020-01-17 15:54:49	0	0.1689	572	2020-01-18 17:15:52	0	0.1761	0.1135					573	2020-02-04 08:16:25	0
	574	2019-11-11 10:33:53	0	0.0765													574	2019-12-27 17:09:49	0	0.0303	573	2020-01-07 20:11:55	0	0.1804	0.1031	574	2020-01-11 11:40:12	0	0.0249	574	2020-01-17 15:37:03	0	0.472	574	2020-01-17 15:54:50	0	0.1696	573	2020-01-18 17:15:53	0	0.1744	0.1145					574	2020-02-04 08:16:26	0
	575	2019-11-11 10:33:54	0	0.0759													575	2019-12-27 17:09:50	0	0.0309	574	2020-01-07 20:11:56	0	0.1809	0.1024	575	2020-01-11 11:40:13	0	0.0246	575	2020-01-17 15:37:04	0	0.4711	575	2020-01-17 15:54:51	0	0.1698	574	2020-01-18 17:15:54	0	0.1756	0.1132					575	2020-02-04 08:16:27	0
	576	2019-11-11 10:33:55	0	0.0726													576	2019-12-27 17:09:51	0	0.031	575	2020-01-07 20:11:57	0	0.18	0.1008	576	2020-01-11 11:40:14	0	0.0251	576	2020-01-17 15:37:05	0	0.4711	576	2020-01-17 15:54:52	0	0.1729	575	2020-01-18 17:15:55	0	0.1751	0.1128					576	2020-02-04 08:16:28	0
	577	2019-11-11 10:33:56	0	0.0763																	576	2020-01-07 20:11:58	0	0.1804	0.1002	577	2020-01-11 11:40:15	0	0.0255	577	2020-01-17 15:37:06	0	0.4736	577	2020-01-17 15:54:53	0	0.1688	576	2020-01-18 17:15:56	0	0.1748	0.1155					577	2020-02-04 08:16:29	0
	578	2019-11-11 10:33:57	0	0.0751																	577	2020-01-07 20:11:59	0	0.1801	0.1024	578	2020-01-11 11:40:16	0	0.0257	578	2020-01-17 15:37:07	0	0.4725	578	2020-01-17 15:54:54	0	0.1685	577	2020-01-18 17:15:57	0	0.1749	0.1129					578	2020-02-04 08:16:30	0
	579	2019-11-11 10:33:58	0	0.0737																	578	2020-01-07 20:12:00	0	0.182	0.1017	579	2020-01-11 11:40:17	0	0.0251	579	2020-01-17 15:37:08	0	0.4744	579	2020-01-17 15:54:55	0	0.1693	578	2020-01-18 17:15:58	0	0.1721	0.1136					579	2020-02-04 08:16:31	0
	580	2019-11-11 10:33:59	0	0.0725																	579	2020-01-07 20:12:01	0	0.1829	0.1024	580	2020-01-11 11:40:18	0	0.0261	580	2020-01-17 15:37:09	0	0.4716	580	2020-01-17 15:54:56	0	0.1686	579	2020-01-18 17:15:59	0	0.1752	0.1124					580	2020-02-04 08:16:32	0
	581	2019-11-11 10:34:00	0	0.0723																	580	2020-01-07 20:12:02	0	0.1811	0.1003	581	2020-01-11 11:40:19	0	0.0253	581	2020-01-17 15:37:10	0	0.472	581	2020-01-17 15:54:57	0	0.1682	580	2020-01-18 17:16:00	0	0.1741	0.1145					581	2020-02-04 08:16:33	0
	582	2019-11-11 10:34:01	0	0.072																	581	2020-01-07 20:12:03	0	0.1812	0.1019	582	2020-01-11 11:40:20	0	0.0261	582	2020-01-17 15:37:11	0	0.4738	582	2020-01-17 15:54:58	0	0.1697	581	2020-01-18 17:16:01	0	0.1739	0.1134					582	2020-02-04 08:16:34	0
	583	2019-11-11 10:34:02	0	0.0709																	582	2020-01-07 20:12:04	0	0.1816	0.1025	583	2020-01-11 11:40:21	0	0.0264	583	2020-01-17 15:37:12	0	0.4706	583	2020-01-17 15:54:59	0	0.1691	582	2020-01-18 17:16:02	0	0.1732	0.1149					583	2020-02-04 08:16:35	0
	584	2019-11-11 10:34:03	0	0.0709																	583	2020-01-07 20:12:05	0	0.1823	0.1017	584	2020-01-11 11:40:22	0	0.0265	584	2020-01-17 15:37:13	0	0.471	584	2020-01-17 15:55:00	0	0.1685	583	2020-01-18 17:16:03	0	0.176	0.1143					584	2020-02-04 08:16:36	0
	585	2019-11-11 10:34:04	0	0.0706																	584	2020-01-07 20:12:06	0	0.1808	0.102	585	2020-01-11 11:40:23	0	0.0258	585	2020-01-17 15:37:14	0	0.4731	585	2020-01-17 15:55:01	0	0.1705	584	2020-01-18 17:16:04	0	0.1726	0.1147					585	2020-02-04 08:16:37	0
	586	2019-11-11 10:34:05	0	0.0685																	585	2020-01-07 20:12:07	0	0.1818	0.1015	586	2020-01-11 11:40:24	0	0.0266	586	2020-01-17 15:37:15	0	0.4745	586	2020-01-17 15:55:02	0	0.1686	585	2020-01-18 17:16:05	0	0.1721	0.1135					586	2020-02-04 08:16:38	0
	587	2019-11-11 10:34:06	0	0.0673																	586	2020-01-07 20:12:08	0	0.1784	0.0996	587	2020-01-11 11:40:25	0	0.0262	587	2020-01-17 15:37:16	0	0.4715	587	2020-01-17 15:55:03	0	0.1688	586	2020-01-18 17:16:06	0	0.1705	0.115					587	2020-02-04 08:16:39	0
	588	2019-11-11 10:34:07	0	0.0679																	587	2020-01-07 20:12:09	0	0.1803	0.1031	588	2020-01-11 11:40:26	0	0.0261	588	2020-01-17 15:37:17	0	0.4717	588	2020-01-17 15:55:04	0	0.168	587	2020-01-18 17:16:07	0	0.1719	0.1121					588	2020-02-04 08:16:40	0
	589	2019-11-11 10:34:08	0	0.0699																	588	2020-01-07 20:12:10	0	0.1808	0.1018	589	2020-01-11 11:40:27	0	0.0267	589	2020-01-17 15:37:18	0	0.4732	589	2020-01-17 15:55:05	0	0.1694	588	2020-01-18 17:16:08	0	0.1714	0.1125					589	2020-02-04 08:16:41	0
	590	2019-11-11 10:34:09	0	0.0689																	589	2020-01-07 20:12:11	0	0.1829	0.1013	590	2020-01-11 11:40:28	0	0.0267	590	2020-01-17 15:37:19	0	0.4732	590	2020-01-17 15:55:06	0	0.1691	589	2020-01-18 17:16:09	0	0.1701	0.1137					590	2020-02-04 08:16:42	0
	591	2019-11-11 10:34:10	0	0.0684																	590	2020-01-07 20:12:12	0	0.1803	0.1005	591	2020-01-11 11:40:29	0	0.027	591	2020-01-17 15:37:20	0	0.4736	591	2020-01-17 15:55:07	0	0.1695	590	2020-01-18 17:16:10	0	0.1714	0.1147					591	2020-02-04 08:16:43	0
	592	2019-11-11 10:34:11	0	0.0681																	591	2020-01-07 20:12:13	0	0.1809	0.1006	592	2020-01-11 11:40:30	0	0.0265	592	2020-01-17 15:37:21	0	0.473	592	2020-01-17 15:55:08	0	0.1699	591	2020-01-18 17:16:11	0	0.1719	0.113					592	2020-02-04 08:16:44	0
	593	2019-11-11 10:34:12	0	0.0664																	592	2020-01-07 20:12:14	0	0.1823	0.1019	593	2020-01-11 11:40:31	0	0.0272	593	2020-01-17 15:37:22	0	0.4767	593	2020-01-17 15:55:09	0	0.168	592	2020-01-18 17:16:12	0	0.1705	0.1117					593	2020-02-04 08:16:45	0
	594	2019-11-11 10:34:13	0	0.068																	593	2020-01-07 20:12:15	0	0.1789	0.102	594	2020-01-11 11:40:32	0	0.0265	594	2020-01-17 15:37:23	0	0.4752	594	2020-01-17 15:55:10	0	0.1696	593	2020-01-18 17:16:13	0	0.1736	0.1132					594	2020-02-04 08:16:46	0
	595	2019-11-11 10:34:14	0	0.0669																	594	2020-01-07 20:12:16	0	0.1809	0.1019	595	2020-01-11 11:40:33	0	0.0275	595	2020-01-17 15:37:24	0	0.4758	595	2020-01-17 15:55:11	0	0.1681	594	2020-01-18 17:16:14	0	0.17	0.1135					595	2020-02-04 08:16:47	0
	596	2019-11-11 10:34:15	0	0.0659																	595	2020-01-07 20:12:17	0	0.1809	0.1019	596	2020-01-11 11:40:34	0	0.0266	596	2020-01-17 15:37:25	0	0.4745	596	2020-01-17 15:55:12	0	0.1683	595	2020-01-18 17:16:15	0	0.1699	0.1138					596	2020-02-04 08:16:48	0
	597	2019-11-11 10:34:16	0	0.0667																	596	2020-01-07 20:12:18	0	0.1805	0.1018	597	2020-01-11 11:40:35	0	0.0269	597	2020-01-17 15:37:26	0	0.4756	597	2020-01-17 15:55:13	0	0.1657	596	2020-01-18 17:16:16	0	0.1667	0.1136					597	2020-02-04 08:16:49	0
	598	2019-11-11 10:34:17	0	0.0646																	597	2020-01-07 20:12:19	0	0.1823	0.1014	598	2020-01-11 11:40:36	0	0.0274	598	2020-01-17 15:37:27	0	0.4768	598	2020-01-17 15:55:14	0	0.1682	597	2020-01-18 17:16:17	0	0.168	0.1173					598	2020-02-04 08:16:50	0
	599	2019-11-11 10:34:18	0	0.0656																	598	2020-01-07 20:12:20	0	0.1828	0.1012	599	2020-01-11 11:40:37	0	0.0275	599	2020-01-17 15:37:28	0	0.4754	599	2020-01-17 15:55:15	0	0.1663	598	2020-01-18 17:16:18	0	0.1714	0.1117					599	2020-02-04 08:16:51	0
	600	2019-11-11 10:34:19	0	0.0658																	599	2020-01-07 20:12:21	0	0.1812	0.1017	600	2020-01-11 11:40:38	0	0.0269	600	2020-01-17 15:37:29	0	0.4773	600	2020-01-17 15:55:16	0	0.1666	599	2020-01-18 17:16:19	0	0.169	0.1145					600	2020-02-04 08:16:52	0
	601	2019-11-11 10:34:20	0	0.066																	600	2020-01-07 20:12:22	0	0.1809	0.1025	601	2020-01-11 11:40:39	0	0.0272	601	2020-01-17 15:37:30	0	0.4767	601	2020-01-17 15:55:17	0	0.1673	600	2020-01-18 17:16:20	0	0.1701	0.1126					601	2020-02-04 08:16:53	0
	602	2019-11-11 10:34:21	0	0.0634																	601	2020-01-07 20:12:23	0	0.1829	0.1021	602	2020-01-11 11:40:40	0	0.0277	602	2020-01-17 15:37:31	0	0.4775	602	2020-01-17 15:55:18	0	0.1668	601	2020-01-18 17:16:21	0	0.1689	0.1131					602	2020-02-04 08:16:54	0
	603	2019-11-11 10:34:22	0	0.065																	602	2020-01-07 20:12:24	0	0.1828	0.1011	603	2020-01-11 11:40:41	0	0.027	603	2020-01-17 15:37:32	0	0.4766	603	2020-01-17 15:55:19	0	0.1669	602	2020-01-18 17:16:22	0	0.1693	0.1139					603	2020-02-04 08:16:55	0
	604	2019-11-11 10:34:23	0	0.0645																	603	2020-01-07 20:12:25	0	0.1811	0.0995	604	2020-01-11 11:40:42	0	0.0274	604	2020-01-17 15:37:33	0	0.4757	604	2020-01-17 15:55:20	0	0.1682	603	2020-01-18 17:16:23	0	0.1685	0.114					604	2020-02-04 08:16:56	0
	605	2019-11-11 10:34:24	0	0.0635																	604	2020-01-07 20:12:26	0	0.1822	0.1022	605	2020-01-11 11:40:43	0	0.0274	605	2020-01-17 15:37:34	0	0.4763	605	2020-01-17 15:55:21	0	0.1677	604	2020-01-18 17:16:24	0	0.1704	0.111					605	2020-02-04 08:16:57	0
	606	2019-11-11 10:34:25	0	0.0662																	605	2020-01-07 20:12:27	0	0.1824	0.1023	606	2020-01-11 11:40:44	0	0.0279	606	2020-01-17 15:37:35	0	0.4771	606	2020-01-17 15:55:22	0	0.1671	605	2020-01-18 17:16:25	0	0.1694	0.115					606	2020-02-04 08:16:58	0
	607	2019-11-11 10:34:26	0	0.0645																	606	2020-01-07 20:12:28	0	0.1848	0.1019	607	2020-01-11 11:40:45	0	0.0274	607	2020-01-17 15:37:36	0	0.4757	607	2020-01-17 15:55:23	0	0.167	606	2020-01-18 17:16:26	0	0.1659	0.115					607	2020-02-04 08:16:59	0
	608	2019-11-11 10:34:27	0	0.0631																	607	2020-01-07 20:12:29	0	0.1825	0.1006	608	2020-01-11 11:40:46	0	0.0277	608	2020-01-17 15:37:37	0	0.4771	608	2020-01-17 15:55:24	0	0.1697	607	2020-01-18 17:16:27	0	0.166	0.1104					608	2020-02-04 08:17:00	0
	609	2019-11-11 10:34:28	0	0.0651																	608	2020-01-07 20:12:30	0	0.1816	0.1022	609	2020-01-11 11:40:47	0	0.0276	609	2020-01-17 15:37:38	0	0.4773	609	2020-01-17 15:55:25	0	0.1666	608	2020-01-18 17:16:28	0	0.1688	0.1117					609	2020-02-04 08:17:01	0
	610	2019-11-11 10:34:29	0	0.0616																	609	2020-01-07 20:12:31	0	0.1847	0.1019	610	2020-01-11 11:40:48	0	0.0279	610	2020-01-17 15:37:39	0	0.4782	610	2020-01-17 15:55:26	0	0.1713	609	2020-01-18 17:16:29	0	0.167	0.1118					610	2020-02-04 08:17:02	0
	611	2019-11-11 10:34:30	0	0.0644																	610	2020-01-07 20:12:32	0	0.181	0.1016	611	2020-01-11 11:40:49	0	0.0276	611	2020-01-17 15:37:40	0	0.4766	611	2020-01-17 15:55:27	0	0.1686	610	2020-01-18 17:16:30	0	0.1672	0.1149					611	2020-02-04 08:17:03	0
	612	2019-11-11 10:34:31	0	0.0607																	611	2020-01-07 20:12:33	0	0.1825	0.1024	612	2020-01-11 11:40:50	0	0.0277	612	2020-01-17 15:37:41	0	0.4758	612	2020-01-17 15:55:28	0	0.1699	611	2020-01-18 17:16:31	0	0.1646	0.113					612	2020-02-04 08:17:04	0
	613	2019-11-11 10:34:32	0	0.0641																	612	2020-01-07 20:12:34	0	0.1834	0.1033	613	2020-01-11 11:40:51	0	0.0283	613	2020-01-17 15:37:42	0	0.4756	613	2020-01-17 15:55:29	0	0.1705	612	2020-01-18 17:16:32	0	0.166	0.1121					613	2020-02-04 08:17:05	0
	614	2019-11-11 10:34:33	0	0.0631																	613	2020-01-07 20:12:35	0	0.1832	0.1008	614	2020-01-11 11:40:52	0	0.0278	614	2020-01-17 15:37:43	0	0.4756	614	2020-01-17 15:55:30	0	0.1725	613	2020-01-18 17:16:33	0	0.1655	0.1117					614	2020-02-04 08:17:06	0
	615	2019-11-11 10:34:34	0	0.0624																	614	2020-01-07 20:12:36	0	0.1834	0.1029	615	2020-01-11 11:40:53	0	0.0272	615	2020-01-17 15:37:44	0	0.4763	615	2020-01-17 15:55:31	0	0.1716	614	2020-01-18 17:16:34	0	0.1688	0.1121					615	2020-02-04 08:17:07	0
	616	2019-11-11 10:34:35	0	0.0635																	615	2020-01-07 20:12:37	0	0.1831	0.1011	616	2020-01-11 11:40:54	0	0.0271	616	2020-01-17 15:37:45	0	0.4753	616	2020-01-17 15:55:32	0	0.1709	615	2020-01-18 17:16:35	0	0.1615	0.1115					616	2020-02-04 08:17:08	0
	617	2019-11-11 10:34:36	0	0.0635																	616	2020-01-07 20:12:38	0	0.1829	0.1007	617	2020-01-11 11:40:55	0	0.0275	617	2020-01-17 15:37:46	0	0.4763	617	2020-01-17 15:55:33	0	0.1716	616	2020-01-18 17:16:36	0	0.1628	0.1126					617	2020-02-04 08:17:09	0
	618	2019-11-11 10:34:37	0	0.0623																	617	2020-01-07 20:12:39	0	0.1822	0.1025	618	2020-01-11 11:40:56	0	0.0277	618	2020-01-17 15:37:47	0	0.4732	618	2020-01-17 15:55:34	0	0.1716	617	2020-01-18 17:16:37	0	0.1638	0.113					618	2020-02-04 08:17:10	0
	619	2019-11-11 10:34:38	0	0.0625																	618	2020-01-07 20:12:40	0	0.1825	0.1014	619	2020-01-11 11:40:57	0	0.0282	619	2020-01-17 15:37:48	0	0.475	619	2020-01-17 15:55:35	0	0.1723	618	2020-01-18 17:16:38	0	0.1646	0.1114					619	2020-02-04 08:17:11	0
	620	2019-11-11 10:34:39	0	0.0655																	619	2020-01-07 20:12:41	0	0.1823	0.1008	620	2020-01-11 11:40:58	0	0.0273	620	2020-01-17 15:37:49	0	0.4725	620	2020-01-17 15:55:36	0	0.1721	619	2020-01-18 17:16:39	0	0.1611	0.112					620	2020-02-04 08:17:12	0
	621	2019-11-11 10:34:40	0	0.0613																	620	2020-01-07 20:12:42	0	0.1855	0.1053	621	2020-01-11 11:40:59	0	0.0278	621	2020-01-17 15:37:50	0	0.4746	621	2020-01-17 15:55:37	0	0.1743	620	2020-01-18 17:16:40	0	0.1638	0.1127					621	2020-02-04 08:17:13	0
	622	2019-11-11 10:34:41	0	0.0628																	621	2020-01-07 20:12:43	0	0.1838	0.1022	622	2020-01-11 11:41:00	0	0.028	622	2020-01-17 15:37:51	0	0.4742	622	2020-01-17 15:55:38	0	0.1719	621	2020-01-18 17:16:41	0	0.1619	0.1113					622	2020-02-04 08:17:14	0
	623	2019-11-11 10:34:42	0	0.0633																	622	2020-01-07 20:12:44	0	0.1847	0.1048	623	2020-01-11 11:41:01	0	0.0285	623	2020-01-17 15:37:52	0	0.4747	623	2020-01-17 15:55:39	0	0.1721	622	2020-01-18 17:16:42	0	0.1641	0.1132					623	2020-02-04 08:17:15	0
	624	2019-11-11 10:34:43	0	0.0605																	623	2020-01-07 20:12:45	0	0.183	0.1019	624	2020-01-11 11:41:02	0	0.0278	624	2020-01-17 15:37:53	0	0.4723	624	2020-01-17 15:55:40	0	0.1743	623	2020-01-18 17:16:43	0	0.1631	0.1126					624	2020-02-04 08:17:16	0
	625	2019-11-11 10:34:44	0	0.0616																	624	2020-01-07 20:12:46	0	0.1846	0.1016	625	2020-01-11 11:41:03	0	0.0286	625	2020-01-17 15:37:54	0	0.4716	625	2020-01-17 15:55:41	0	0.1739	624	2020-01-18 17:16:44	0	0.1655	0.1128					625	2020-02-04 08:17:17	0
	626	2019-11-11 10:34:45	0	0.0641																	625	2020-01-07 20:12:47	0	0.1841	0.1018	626	2020-01-11 11:41:04	0	0.0281	626	2020-01-17 15:37:55	0	0.4702	626	2020-01-17 15:55:42	0	0.1738	625	2020-01-18 17:16:45	0	0.1618	0.1123					626	2020-02-04 08:17:18	0
	627	2019-11-11 10:34:46	0	0.0644																	626	2020-01-07 20:12:48	0	0.184	0.1013	627	2020-01-11 11:41:05	0	0.0285	627	2020-01-17 15:37:56	0	0.473	627	2020-01-17 15:55:43	0	0.1733	626	2020-01-18 17:16:46	0	0.1606	0.1131					627	2020-02-04 08:17:19	0
	628	2019-11-11 10:34:47	0	0.0624																	627	2020-01-07 20:12:49	0	0.1843	0.1008	628	2020-01-11 11:41:06	0	0.0284	628	2020-01-17 15:37:57	0	0.4727	628	2020-01-17 15:55:44	0	0.1733	627	2020-01-18 17:16:47	0	0.1633	0.1125					628	2020-02-04 08:17:20	0
	629	2019-11-11 10:34:48	0	0.0641																	628	2020-01-07 20:12:50	0	0.1834	0.1017	629	2020-01-11 11:41:07	0	0.028	629	2020-01-17 15:37:58	0	0.4687	629	2020-01-17 15:55:45	0	0.1744	628	2020-01-18 17:16:48	0	0.1592	0.1116					629	2020-02-04 08:17:21	0
	630	2019-11-11 10:34:49	0	0.0628																	629	2020-01-07 20:12:51	0	0.1832	0.1021	630	2020-01-11 11:41:08	0	0.0284	630	2020-01-17 15:37:59	0	0.4703	630	2020-01-17 15:55:46	0	0.1719	629	2020-01-18 17:16:49	0	0.159	0.1123					630	2020-02-04 08:17:22	0
	631	2019-11-11 10:34:50	0	0.065																	630	2020-01-07 20:12:52	0	0.184	0.1014	631	2020-01-11 11:41:09	0	0.0278	631	2020-01-17 15:38:00	0	0.4715	631	2020-01-17 15:55:47	0	0.1738	630	2020-01-18 17:16:50	0	0.1599	0.1105					631	2020-02-04 08:17:23	0
	632	2019-11-11 10:34:51	0	0.0622																	631	2020-01-07 20:12:53	0	0.1844	0.1	632	2020-01-11 11:41:10	0	0.0277	632	2020-01-17 15:38:01	0	0.4691	632	2020-01-17 15:55:48	0	0.1747	631	2020-01-18 17:16:51	0	0.1571	0.1108					632	2020-02-04 08:17:24	0
	633	2019-11-11 10:34:52	0	0.064																	632	2020-01-07 20:12:54	0	0.1832	0.1023	633	2020-01-11 11:41:11	0	0.0285	633	2020-01-17 15:38:02	0	0.4717	633	2020-01-17 15:55:49	0	0.1736	632	2020-01-18 17:16:52	0	0.1594	0.112					633	2020-02-04 08:17:25	0
	634	2019-11-11 10:34:53	0	0.0634																	633	2020-01-07 20:12:55	0	0.1814	0.1019	634	2020-01-11 11:41:12	0	0.0286	634	2020-01-17 15:38:03	0	0.4681	634	2020-01-17 15:55:50	0	0.1753	633	2020-01-18 17:16:53	0	0.1608	0.1093					634	2020-02-04 08:17:26	0
	635	2019-11-11 10:34:54	0	0.0642																	634	2020-01-07 20:12:56	0	0.1839	0.1003	635	2020-01-11 11:41:13	0	0.0276	635	2020-01-17 15:38:04	0	0.4691	635	2020-01-17 15:55:51	0	0.1738	634	2020-01-18 17:16:54	0	0.1604	0.1124					635	2020-02-04 08:17:27	0
	636	2019-11-11 10:34:55	0	0.066																	635	2020-01-07 20:12:57	0	0.1831	0.1023	636	2020-01-11 11:41:14	0	0.0293	636	2020-01-17 15:38:05	0	0.4666	636	2020-01-17 15:55:52	0	0.175	635	2020-01-18 17:16:55	0	0.16	0.1121					636	2020-02-04 08:17:28	0
	637	2019-11-11 10:34:56	0	0.066																	636	2020-01-07 20:12:58	0	0.1852	0.1019	637	2020-01-11 11:41:15	0	0.0284	637	2020-01-17 15:38:06	0	0.4665	637	2020-01-17 15:55:53	0	0.1745	636	2020-01-18 17:16:56	0	0.1589	0.1108					637	2020-02-04 08:17:29	0
	638	2019-11-11 10:34:57	0	0.0648																	637	2020-01-07 20:12:59	0	0.1856	0.1024	638	2020-01-11 11:41:16	0	0.0287	638	2020-01-17 15:38:07	0	0.4655	638	2020-01-17 15:55:54	0	0.1741	637	2020-01-18 17:16:57	0	0.1579	0.1118					638	2020-02-04 08:17:30	0
	639	2019-11-11 10:34:58	0	0.0651																	638	2020-01-07 20:13:00	0	0.1836	0.1014	639	2020-01-11 11:41:17	0	0.0285	639	2020-01-17 15:38:08	0	0.4648	639	2020-01-17 15:55:55	0	0.1763	638	2020-01-18 17:16:58	0	0.1568	0.11					639	2020-02-04 08:17:31	0
	640	2019-11-11 10:34:59	0	0.0666																	639	2020-01-07 20:13:01	0	0.1852	0.1011	640	2020-01-11 11:41:18	0	0.0284	640	2020-01-17 15:38:09	0	0.4637	640	2020-01-17 15:55:56	0	0.1741	639	2020-01-18 17:16:59	0	0.1575	0.1082					640	2020-02-04 08:17:32	0
	641	2019-11-11 10:35:00	0	0.0665																	640	2020-01-07 20:13:02	0	0.1833	0.1005	641	2020-01-11 11:41:19	0	0.0278	641	2020-01-17 15:38:10	0	0.4638	641	2020-01-17 15:55:57	0	0.1756	640	2020-01-18 17:17:00	0	0.1574	0.1109					641	2020-02-04 08:17:33	0
	642	2019-11-11 10:35:01	0	0.0655																	641	2020-01-07 20:13:03	0	0.1842	0.1	642	2020-01-11 11:41:20	0	0.0284	642	2020-01-17 15:38:11	0	0.4621	642	2020-01-17 15:55:58	0	0.1746	641	2020-01-18 17:17:01	0	0.1579	0.1085					642	2020-02-04 08:17:34	0
	643	2019-11-11 10:35:02	0	0.0657																	642	2020-01-07 20:13:04	0	0.1864	0.1028	643	2020-01-11 11:41:21	0	0.0288	643	2020-01-17 15:38:12	0	0.4615	643	2020-01-17 15:55:59	0	0.1727	642	2020-01-18 17:17:02	0	0.1571	0.1133					643	2020-02-04 08:17:35	0
	644	2019-11-11 10:35:03	0	0.0672																	643	2020-01-07 20:13:05	0	0.1835	0.1024	644	2020-01-11 11:41:22	0	0.0284	644	2020-01-17 15:38:13	0	0.4614	644	2020-01-17 15:56:00	0	0.1751	643	2020-01-18 17:17:03	0	0.1558	0.113					644	2020-02-04 08:17:36	0
	645	2019-11-11 10:35:04	0	0.0649																	644	2020-01-07 20:13:06	0	0.1831	0.0997	645	2020-01-11 11:41:23	0	0.0288	645	2020-01-17 15:38:14	0	0.4595	645	2020-01-17 15:56:01	0	0.1721	644	2020-01-18 17:17:04	0	0.1562	0.1134					645	2020-02-04 08:17:37	0
	646	2019-11-11 10:35:05	0	0.065																	645	2020-01-07 20:13:07	0	0.1844	0.1017	646	2020-01-11 11:41:24	0	0.0284	646	2020-01-17 15:38:15	0	0.4629	646	2020-01-17 15:56:02	0	0.1746	645	2020-01-18 17:17:05	0	0.1552	0.1108					646	2020-02-04 08:17:38	0
	647	2019-11-11 10:35:06	0	0.065																	646	2020-01-07 20:13:08	0	0.1845	0.1007	647	2020-01-11 11:41:25	0	0.029	647	2020-01-17 15:38:16	0	0.4579	647	2020-01-17 15:56:03	0	0.1726	646	2020-01-18 17:17:06	0	0.16	0.1099					647	2020-02-04 08:17:39	0
	648	2019-11-11 10:35:07	0	0.067																	647	2020-01-07 20:13:09	0	0.1847	0.101	648	2020-01-11 11:41:26	0	0.0284	648	2020-01-17 15:38:17	0	0.4567	648	2020-01-17 15:56:04	0	0.1728	647	2020-01-18 17:17:07	0	0.1562	0.1109					648	2020-02-04 08:17:40	0
	649	2019-11-11 10:35:08	0	0.0679																	648	2020-01-07 20:13:10	0	0.1851	0.1035	649	2020-01-11 11:41:27	0	0.028	649	2020-01-17 15:38:18	0	0.4581	649	2020-01-17 15:56:05	0	0.1748	648	2020-01-18 17:17:08	0	0.1538	0.1118					649	2020-02-04 08:17:41	0
	650	2019-11-11 10:35:09	0	0.0673																	649	2020-01-07 20:13:11	0	0.1846	0.1018	650	2020-01-11 11:41:28	0	0.0289	650	2020-01-17 15:38:19	0	0.4578	650	2020-01-17 15:56:06	0	0.1735	649	2020-01-18 17:17:09	0	0.1575	0.1126					650	2020-02-04 08:17:42	0
	651	2019-11-11 10:35:10	0	0.0689																	650	2020-01-07 20:13:12	0	0.1862	0.103	651	2020-01-11 11:41:29	0	0.0289	651	2020-01-17 15:38:20	0	0.4558	651	2020-01-17 15:56:07	0	0.1747	650	2020-01-18 17:17:10	0	0.1571	0.1126					651	2020-02-04 08:17:43	0
	652	2019-11-11 10:35:11	0	0.0685																	651	2020-01-07 20:13:13	0	0.1856	0.1019	652	2020-01-11 11:41:30	0	0.0287	652	2020-01-17 15:38:21	0	0.453	652	2020-01-17 15:56:08	0	0.1745	651	2020-01-18 17:17:11	0	0.1538	0.1116					652	2020-02-04 08:17:44	0
	653	2019-11-11 10:35:12	0	0.0683																	652	2020-01-07 20:13:14	0	0.1856	0.1003	653	2020-01-11 11:41:31	0	0.0285	653	2020-01-17 15:38:22	0	0.4542	653	2020-01-17 15:56:09	0	0.1733	652	2020-01-18 17:17:12	0	0.1547	0.1107					653	2020-02-04 08:17:45	0
	654	2019-11-11 10:35:13	0	0.0672																	653	2020-01-07 20:13:15	0	0.1866	0.1031	654	2020-01-11 11:41:32	0	0.0292	654	2020-01-17 15:38:23	0	0.4528	654	2020-01-17 15:56:10	0	0.1739	653	2020-01-18 17:17:13	0	0.1535	0.1107					654	2020-02-04 08:17:46	0
	655	2019-11-11 10:35:14	0	0.0678																	654	2020-01-07 20:13:16	0	0.1836	0.1012	655	2020-01-11 11:41:33	0	0.0287	655	2020-01-17 15:38:24	0	0.4531	655	2020-01-17 15:56:11	0	0.1735	654	2020-01-18 17:17:14	0	0.156	0.1113					655	2020-02-04 08:17:47	0
	656	2019-11-11 10:35:15	0	0.0695																	655	2020-01-07 20:13:17	0	0.1856	0.1014	656	2020-01-11 11:41:34	0	0.029	656	2020-01-17 15:38:25	0	0.4518	656	2020-01-17 15:56:12	0	0.1741	655	2020-01-18 17:17:15	0	0.1528	0.1119					656	2020-02-04 08:17:48	0
	657	2019-11-11 10:35:16	0	0.0691																	656	2020-01-07 20:13:18	0	0.1857	0.1018	657	2020-01-11 11:41:35	0	0.0281	657	2020-01-17 15:38:26	0	0.4516	657	2020-01-17 15:56:13	0	0.173	656	2020-01-18 17:17:16	0	0.1546	0.113					657	2020-02-04 08:17:49	0
	658	2019-11-11 10:35:17	0	0.0699																	657	2020-01-07 20:13:19	0	0.1856	0.1035	658	2020-01-11 11:41:36	0	0.0289	658	2020-01-17 15:38:27	0	0.452	658	2020-01-17 15:56:14	0	0.1719	657	2020-01-18 17:17:17	0	0.1566	0.112					658	2020-02-04 08:17:50	0
	659	2019-11-11 10:35:18	0	0.0718																	658	2020-01-07 20:13:20	0	0.1857	0.1011	659	2020-01-11 11:41:37	0	0.0289	659	2020-01-17 15:38:28	0	0.4489	659	2020-01-17 15:56:15	0	0.1741	658	2020-01-18 17:17:18	0	0.1589	0.1136					659	2020-02-04 08:17:51	0
	660	2019-11-11 10:35:19	0	0.0684																	659	2020-01-07 20:13:21	0	0.1834	0.1019	660	2020-01-11 11:41:38	0	0.0287	660	2020-01-17 15:38:29	0	0.4475	660	2020-01-17 15:56:16	0	0.1733	659	2020-01-18 17:17:19	0	0.1535	0.1144					660	2020-02-04 08:17:52	0
	661	2019-11-11 10:35:20	0	0.0704																	660	2020-01-07 20:13:22	0	0.1881	0.1029	661	2020-01-11 11:41:39	0	0.0286	661	2020-01-17 15:38:30	0	0.4463	661	2020-01-17 15:56:17	0	0.174	660	2020-01-18 17:17:20	0	0.1543	0.1118					661	2020-02-04 08:17:53	0
	662	2019-11-11 10:35:21	0	0.0685																	661	2020-01-07 20:13:23	0	0.1847	0.1014	662	2020-01-11 11:41:40	0	0.0286	662	2020-01-17 15:38:31	0	0.4443	662	2020-01-17 15:56:18	0	0.1727	661	2020-01-18 17:17:21	0	0.1532	0.1151					662	2020-02-04 08:17:54	0
	663	2019-11-11 10:35:22	0	0.0704																	662	2020-01-07 20:13:24	0	0.1866	0.1019	663	2020-01-11 11:41:41	0	0.0289	663	2020-01-17 15:38:32	0	0.4463	663	2020-01-17 15:56:19	0	0.1713	662	2020-01-18 17:17:22	0	0.1519	0.1129					663	2020-02-04 08:17:55	0
	664	2019-11-11 10:35:23	0	0.0688																	663	2020-01-07 20:13:25	0	0.1862	0.1013	664	2020-01-11 11:41:42	0	0.0287	664	2020-01-17 15:38:33	0	0.4461	664	2020-01-17 15:56:20	0	0.1733	663	2020-01-18 17:17:23	0	0.1567	0.1155					664	2020-02-04 08:17:56	0
	665	2019-11-11 10:35:24	0	0.0695																	664	2020-01-07 20:13:26	0	0.187	0.1012	665	2020-01-11 11:41:43	0	0.0289	665	2020-01-17 15:38:34	0	0.4423	665	2020-01-17 15:56:21	0	0.1728	664	2020-01-18 17:17:24	0	0.157	0.1116					665	2020-02-04 08:17:57	0
	666	2019-11-11 10:35:25	0	0.0687																	665	2020-01-07 20:13:27	0	0.1857	0.1003	666	2020-01-11 11:41:44	0	0.0286	666	2020-01-17 15:38:35	0	0.4411	666	2020-01-17 15:56:22	0	0.1744	665	2020-01-18 17:17:25	0	0.1522	0.1138					666	2020-02-04 08:17:58	0
	667	2019-11-11 10:35:26	0	0.0698																	666	2020-01-07 20:13:28	0	0.1859	0.1025	667	2020-01-11 11:41:45	0	0.029	667	2020-01-17 15:38:36	0	0.441	667	2020-01-17 15:56:23	0	0.1725	666	2020-01-18 17:17:26	0	0.1473	0.1128					667	2020-02-04 08:17:59	0
	668	2019-11-11 10:35:27	0	0.0709																	667	2020-01-07 20:13:29	0	0.1863	0.1021	668	2020-01-11 11:41:46	0	0.0292	668	2020-01-17 15:38:37	0	0.4404	668	2020-01-17 15:56:24	0	0.1735	667	2020-01-18 17:17:27	0	0.1503	0.1111					668	2020-02-04 08:18:00	0
	669	2019-11-11 10:35:28	0	0.0718																	668	2020-01-07 20:13:30	0	0.1857	0.1	669	2020-01-11 11:41:47	0	0.0285	669	2020-01-17 15:38:38	0	0.4389	669	2020-01-17 15:56:25	0	0.1736	668	2020-01-18 17:17:28	0	0.1522	0.1122					669	2020-02-04 08:18:01	0
	670	2019-11-11 10:35:29	0	0.0712																	669	2020-01-07 20:13:31	0	0.1853	0.101	670	2020-01-11 11:41:48	0	0.029	670	2020-01-17 15:38:39	0	0.4381	670	2020-01-17 15:56:26	0	0.1734	669	2020-01-18 17:17:29	0	0.1512	0.1131					670	2020-02-04 08:18:02	0
	671	2019-11-11 10:35:30	0	0.0705																	670	2020-01-07 20:13:32	0	0.1864	0.1006	671	2020-01-11 11:41:49	0	0.0281	671	2020-01-17 15:38:40	0	0.4378	671	2020-01-17 15:56:27	0	0.1757	670	2020-01-18 17:17:30	0	0.1509	0.1127					671	2020-02-04 08:18:03	0
	672	2019-11-11 10:35:31	0	0.0723																	671	2020-01-07 20:13:33	0	0.1882	0.1019	672	2020-01-11 11:41:50	0	0.0289	672	2020-01-17 15:38:41	0	0.4359	672	2020-01-17 15:56:28	0	0.1734	671	2020-01-18 17:17:31	0	0.1493	0.1111					672	2020-02-04 08:18:04	0
	673	2019-11-11 10:35:32	0	0.072																	672	2020-01-07 20:13:34	0	0.1869	0.1004	673	2020-01-11 11:41:51	0	0.0293	673	2020-01-17 15:38:42	0	0.4358	673	2020-01-17 15:56:29	0	0.1735	672	2020-01-18 17:17:32	0	0.1509	0.1108					673	2020-02-04 08:18:05	0
	674	2019-11-11 10:35:33	0	0.073																	673	2020-01-07 20:13:35	0	0.1867	0.1024	674	2020-01-11 11:41:52	0	0.029	674	2020-01-17 15:38:43	0	0.4347	674	2020-01-17 15:56:30	0	0.1749	673	2020-01-18 17:17:33	0	0.15	0.1123					674	2020-02-04 08:18:06	0
	675	2019-11-11 10:35:34	0	0.073																	674	2020-01-07 20:13:36	0	0.1868	0.1014	675	2020-01-11 11:41:53	0	0.0292	675	2020-01-17 15:38:44	0	0.4337	675	2020-01-17 15:56:31	0	0.1726	674	2020-01-18 17:17:34	0	0.1497	0.112					675	2020-02-04 08:18:07	0
	676	2019-11-11 10:35:35	0	0.0712																	675	2020-01-07 20:13:37	0	0.1864	0.1034	676	2020-01-11 11:41:54	0	0.0288	676	2020-01-17 15:38:45	0	0.4294	676	2020-01-17 15:56:32	0	0.1764	675	2020-01-18 17:17:35	0	0.1482	0.111					676	2020-02-04 08:18:08	0
	677	2019-11-11 10:35:36	0	0.0733																	676	2020-01-07 20:13:38	0	0.186	0.1011	677	2020-01-11 11:41:55	0	0.0293	677	2020-01-17 15:38:46	0	0.4317	677	2020-01-17 15:56:33	0	0.1744	676	2020-01-18 17:17:36	0	0.1484	0.1127					677	2020-02-04 08:18:09	0
	678	2019-11-11 10:35:37	0	0.0709																	677	2020-01-07 20:13:39	0	0.1888	0.1017	678	2020-01-11 11:41:56	0	0.0298	678	2020-01-17 15:38:47	0	0.4306	678	2020-01-17 15:56:34	0	0.1728	677	2020-01-18 17:17:37	0	0.1502	0.1113					678	2020-02-04 08:18:10	0
	679	2019-11-11 10:35:38	0	0.0733																	678	2020-01-07 20:13:40	0	0.1879	0.1022	679	2020-01-11 11:41:57	0	0.0296	679	2020-01-17 15:38:48	0	0.428	679	2020-01-17 15:56:35	0	0.1761	678	2020-01-18 17:17:38	0	0.1477	0.1113					679	2020-02-04 08:18:11	0
	680	2019-11-11 10:35:39	0	0.0704																	679	2020-01-07 20:13:41	0	0.187	0.1009	680	2020-01-11 11:41:58	0	0.0289	680	2020-01-17 15:38:49	0	0.4303	680	2020-01-17 15:56:36	0	0.1747	679	2020-01-18 17:17:39	0	0.1469	0.1113					680	2020-02-04 08:18:12	0
	681	2019-11-11 10:35:40	0	0.0719																	680	2020-01-07 20:13:42	0	0.1884	0.1022	681	2020-01-11 11:41:59	0	0.0295	681	2020-01-17 15:38:50	0	0.4274	681	2020-01-17 15:56:37	0	0.1733	680	2020-01-18 17:17:40	0	0.1477	0.11					681	2020-02-04 08:18:13	0
	682	2019-11-11 10:35:41	0	0.0736																	681	2020-01-07 20:13:43	0	0.1874	0.1014	682	2020-01-11 11:42:00	0	0.0295	682	2020-01-17 15:38:51	0	0.4247	682	2020-01-17 15:56:38	0	0.1736	681	2020-01-18 17:17:41	0	0.1479	0.1113					682	2020-02-04 08:18:14	0
	683	2019-11-11 10:35:42	0	0.0714																	682	2020-01-07 20:13:44	0	0.1868	0.1012	683	2020-01-11 11:42:01	0	0.0287	683	2020-01-17 15:38:52	0	0.4246	683	2020-01-17 15:56:39	0	0.1716	682	2020-01-18 17:17:42	0	0.146	0.1121					683	2020-02-04 08:18:15	0
	684	2019-11-11 10:35:43	0	0.072																	683	2020-01-07 20:13:45	0	0.1876	0.1014	684	2020-01-11 11:42:02	0	0.0293	684	2020-01-17 15:38:53	0	0.4254	684	2020-01-17 15:56:40	0	0.1745	683	2020-01-18 17:17:43	0	0.1462	0.1122					684	2020-02-04 08:18:16	0
	685	2019-11-11 10:35:44	0	0.0703																	684	2020-01-07 20:13:46	0	0.1876	0.1023	685	2020-01-11 11:42:03	0	0.0299	685	2020-01-17 15:38:54	0	0.4236	685	2020-01-17 15:56:41	0	0.1731	684	2020-01-18 17:17:44	0	0.1496	0.1118					685	2020-02-04 08:18:17	0
	686	2019-11-11 10:35:45	0	0.0724																	685	2020-01-07 20:13:47	0	0.1866	0.1008	686	2020-01-11 11:42:04	0	0.0292	686	2020-01-17 15:38:55	0	0.4217	686	2020-01-17 15:56:42	0	0.1769	685	2020-01-18 17:17:45	0	0.1491	0.111					686	2020-02-04 08:18:18	0
	687	2019-11-11 10:35:46	0	0.0743																	686	2020-01-07 20:13:48	0	0.1877	0.1014	687	2020-01-11 11:42:05	0	0.0289	687	2020-01-17 15:38:56	0	0.4182	687	2020-01-17 15:56:43	0	0.1757	686	2020-01-18 17:17:46	0	0.1535	0.1108					687	2020-02-04 08:18:19	0
	688	2019-11-11 10:35:47	0	0.0706																	687	2020-01-07 20:13:49	0	0.1867	0.1032	688	2020-01-11 11:42:06	0	0.0289	688	2020-01-17 15:38:57	0	0.418	688	2020-01-17 15:56:44	0	0.1743	687	2020-01-18 17:17:47	0	0.1472	0.1114					688	2020-02-04 08:18:20	0
	689	2019-11-11 10:35:48	0	0.0706																	688	2020-01-07 20:13:50	0	0.1875	0.1028	689	2020-01-11 11:42:07	0	0.0289	689	2020-01-17 15:38:58	0	0.4156	689	2020-01-17 15:56:45	0	0.1751	688	2020-01-18 17:17:48	0	0.1439	0.1115					689	2020-02-04 08:18:21	0
	690	2019-11-11 10:35:49	0	0.072																	689	2020-01-07 20:13:51	0	0.1871	0.1029	690	2020-01-11 11:42:08	0	0.0294	690	2020-01-17 15:38:59	0	0.4188	690	2020-01-17 15:56:46	0	0.1747	689	2020-01-18 17:17:49	0	0.1445	0.1119					690	2020-02-04 08:18:22	0
	691	2019-11-11 10:35:50	0	0.0703																	690	2020-01-07 20:13:52	0	0.1894	0.1015	691	2020-01-11 11:42:09	0	0.0292	691	2020-01-17 15:39:00	0	0.4163	691	2020-01-17 15:56:47	0	0.1767	690	2020-01-18 17:17:50	0	0.1448	0.1142					691	2020-02-04 08:18:23	0
	692	2019-11-11 10:35:51	0	0.0704																	691	2020-01-07 20:13:53	0	0.1905	0.1016	692	2020-01-11 11:42:10	0	0.029	692	2020-01-17 15:39:01	0	0.4141	692	2020-01-17 15:56:48	0	0.1741	691	2020-01-18 17:17:51	0	0.1425	0.1116					692	2020-02-04 08:18:24	0
	693	2019-11-11 10:35:52	0	0.0697																	692	2020-01-07 20:13:54	0	0.1877	0.1045	693	2020-01-11 11:42:11	0	0.0296	693	2020-01-17 15:39:02	0	0.4126	693	2020-01-17 15:56:49	0	0.1757	692	2020-01-18 17:17:52	0	0.1461	0.1116					693	2020-02-04 08:18:25	0
	694	2019-11-11 10:35:53	0	0.0686																	693	2020-01-07 20:13:55	0	0.1895	0.1003	694	2020-01-11 11:42:12	0	0.0295	694	2020-01-17 15:39:03	0	0.4127	694	2020-01-17 15:56:50	0	0.1753	693	2020-01-18 17:17:53	0	0.1426	0.1112					694	2020-02-04 08:18:26	0
	695	2019-11-11 10:35:54	0	0.0695																	694	2020-01-07 20:13:56	0	0.1872	0.099	695	2020-01-11 11:42:13	0	0.0291	695	2020-01-17 15:39:04	0	0.4118	695	2020-01-17 15:56:51	0	0.1753	694	2020-01-18 17:17:54	0	0.1459	0.1114					695	2020-02-04 08:18:27	0
	696	2019-11-11 10:35:55	0	0.0677																	695	2020-01-07 20:13:57	0	0.1867	0.1004	696	2020-01-11 11:42:14	0	0.0294	696	2020-01-17 15:39:05	0	0.4123	696	2020-01-17 15:56:52	0	0.1747	695	2020-01-18 17:17:55	0	0.1482	0.1121					696	2020-02-04 08:18:28	0
	697	2019-11-11 10:35:56	0	0.0709																	696	2020-01-07 20:13:58	0	0.1883	0.1026	697	2020-01-11 11:42:15	0	0.0295	697	2020-01-17 15:39:06	0	0.4077	697	2020-01-17 15:56:53	0	0.1751	696	2020-01-18 17:17:56	0	0.1474	0.1118					697	2020-02-04 08:18:29	0
	698	2019-11-11 10:35:57	0	0.0711																	697	2020-01-07 20:13:59	0	0.1866	0.1011	698	2020-01-11 11:42:16	0	0.0305	698	2020-01-17 15:39:07	0	0.407	698	2020-01-17 15:56:54	0	0.1751	697	2020-01-18 17:17:57	0	0.1487	0.1118					698	2020-02-04 08:18:30	0
	699	2019-11-11 10:35:58	0	0.0693																	698	2020-01-07 20:14:00	0	0.1862	0.1003	699	2020-01-11 11:42:17	0	0.0294	699	2020-01-17 15:39:08	0	0.4068	699	2020-01-17 15:56:55	0	0.1757	698	2020-01-18 17:17:58	0	0.1461	0.1124					699	2020-02-04 08:18:31	0
	700	2019-11-11 10:35:59	0	0.0687																	699	2020-01-07 20:14:01	0	0.1888	0.103	700	2020-01-11 11:42:18	0	0.0301	700	2020-01-17 15:39:09	0	0.4042	700	2020-01-17 15:56:56	0	0.1741	699	2020-01-18 17:17:59	0	0.1476	0.1132					700	2020-02-04 08:18:32	0
	701	2019-11-11 10:36:00	0	0.069																	700	2020-01-07 20:14:02	0	0.1892	0.1022	701	2020-01-11 11:42:19	0	0.0292	701	2020-01-17 15:39:10	0	0.4051	701	2020-01-17 15:56:57	0	0.1754	700	2020-01-18 17:18:00	0	0.1466	0.1119					701	2020-02-04 08:18:33	0
	702	2019-11-11 10:36:01	0	0.0679																	701	2020-01-07 20:14:03	0	0.1867	0.1032	702	2020-01-11 11:42:20	0	0.0299	702	2020-01-17 15:39:11	0	0.4041	702	2020-01-17 15:56:58	0	0.1777	701	2020-01-18 17:18:01	0	0.1494	0.1089					702	2020-02-04 08:18:34	0
	703	2019-11-11 10:36:02	0	0.0673																	702	2020-01-07 20:14:04	0	0.1904	0.1011	703	2020-01-11 11:42:21	0	0.0297	703	2020-01-17 15:39:12	0	0.4022	703	2020-01-17 15:56:59	0	0.175	702	2020-01-18 17:18:02	0	0.1425	0.1095					703	2020-02-04 08:18:35	0
	704	2019-11-11 10:36:03	0	0.0691																	703	2020-01-07 20:14:05	0	0.1895	0.1016	704	2020-01-11 11:42:22	0	0.0291	704	2020-01-17 15:39:13	0	0.4034	704	2020-01-17 15:57:00	0	0.1758	703	2020-01-18 17:18:03	0	0.1413	0.1116					704	2020-02-04 08:18:36	0
	705	2019-11-11 10:36:04	0	0.0672																	704	2020-01-07 20:14:06	0	0.1884	0.1009	705	2020-01-11 11:42:23	0	0.0297	705	2020-01-17 15:39:14	0	0.4012	705	2020-01-17 15:57:01	0	0.1761	704	2020-01-18 17:18:04	0	0.1411	0.1123					705	2020-02-04 08:18:37	0
	706	2019-11-11 10:36:05	0	0.067																	705	2020-01-07 20:14:07	0	0.1877	0.1014	706	2020-01-11 11:42:24	0	0.0299	706	2020-01-17 15:39:15	0	0.4024	706	2020-01-17 15:57:02	0	0.1751	705	2020-01-18 17:18:05	0	0.1442	0.1096					706	2020-02-04 08:18:38	0
	707	2019-11-11 10:36:06	0	0.0665																	706	2020-01-07 20:14:08	0	0.1895	0.1006	707	2020-01-11 11:42:25	0	0.0298	707	2020-01-17 15:39:16	0	0.4007	707	2020-01-17 15:57:03	0	0.1724	706	2020-01-18 17:18:06	0	0.1447	0.1103					707	2020-02-04 08:18:39	0
	708	2019-11-11 10:36:07	0	0.067																	707	2020-01-07 20:14:09	0	0.1889	0.101					708	2020-01-17 15:39:17	0	0.3984	708	2020-01-17 15:57:04	0	0.1754	707	2020-01-18 17:18:07	0	0.1417	0.112					708	2020-02-04 08:18:40	0
	709	2019-11-11 10:36:08	0	0.0647																	708	2020-01-07 20:14:10	0	0.1872	0.1023					709	2020-01-17 15:39:18	0	0.3963	709	2020-01-17 15:57:05	0	0.1747	708	2020-01-18 17:18:08	0	0.1401	0.1124					709	2020-02-04 08:18:41	0
	710	2019-11-11 10:36:09	0	0.0645																	709	2020-01-07 20:14:11	0	0.1875	0.1021					710	2020-01-17 15:39:19	0	0.3964	710	2020-01-17 15:57:06	0	0.1764	709	2020-01-18 17:18:09	0	0.1417	0.1111					710	2020-02-04 08:18:42	0
	711	2019-11-11 10:36:10	0	0.0676																	710	2020-01-07 20:14:12	0	0.1888	0.1032					711	2020-01-17 15:39:20	0	0.3949	711	2020-01-17 15:57:07	0	0.1744	710	2020-01-18 17:18:10	0	0.1411	0.111					711	2020-02-04 08:18:43	0
	712	2019-11-11 10:36:11	0	0.0648																	711	2020-01-07 20:14:13	0	0.1894	0.1031					712	2020-01-17 15:39:21	0	0.3945	712	2020-01-17 15:57:08	0	0.1758	711	2020-01-18 17:18:11	0	0.14	0.111					712	2020-02-04 08:18:44	0
	713	2019-11-11 10:36:12	0	0.0663																	712	2020-01-07 20:14:14	0	0.1907	0.1025					713	2020-01-17 15:39:22	0	0.3953	713	2020-01-17 15:57:09	0	0.1794	712	2020-01-18 17:18:12	0	0.14	0.1113					713	2020-02-04 08:18:45	0
	714	2019-11-11 10:36:13	0	0.0655																	713	2020-01-07 20:14:15	0	0.1891	0.1024					714	2020-01-17 15:39:23	0	0.3921	714	2020-01-17 15:57:10	0	0.1759	713	2020-01-18 17:18:13	0	0.1423	0.1115					714	2020-02-04 08:18:46	0
	715	2019-11-11 10:36:14	0	0.0649																	714	2020-01-07 20:14:16	0	0.1897	0.103					715	2020-01-17 15:39:24	0	0.3924	715	2020-01-17 15:57:11	0	0.1752	714	2020-01-18 17:18:14	0	0.1413	0.1102					715	2020-02-04 08:18:47	0
	716	2019-11-11 10:36:15	0	0.0641																	715	2020-01-07 20:14:17	0	0.1894	0.1024					716	2020-01-17 15:39:25	0	0.3895	716	2020-01-17 15:57:12	0	0.1739	715	2020-01-18 17:18:15	0	0.1398	0.1121					716	2020-02-04 08:18:48	0
	717	2019-11-11 10:36:16	0	0.0658																	716	2020-01-07 20:14:18	0	0.1915	0.1005					717	2020-01-17 15:39:26	0	0.3895	717	2020-01-17 15:57:13	0	0.1734	716	2020-01-18 17:18:16	0	0.1376	0.1118					717	2020-02-04 08:18:49	0
	718	2019-11-11 10:36:17	0	0.0646																	717	2020-01-07 20:14:19	0	0.1883	0.1039					718	2020-01-17 15:39:27	0	0.3918	718	2020-01-17 15:57:14	0	0.1768	717	2020-01-18 17:18:17	0	0.1403	0.1132					718	2020-02-04 08:18:50	0
	719	2019-11-11 10:36:18	0	0.0639																	718	2020-01-07 20:14:20	0	0.1872	0.1024					719	2020-01-17 15:39:28	0	0.3865	719	2020-01-17 15:57:15	0	0.1759	718	2020-01-18 17:18:18	0	0.14	0.1124					719	2020-02-04 08:18:51	0
	720	2019-11-11 10:36:19	0	0.065																	719	2020-01-07 20:14:21	0	0.1894	0.1026					720	2020-01-17 15:39:29	0	0.389	720	2020-01-17 15:57:16	0	0.1739	719	2020-01-18 17:18:19	0	0.1414	0.1133					720	2020-02-04 08:18:52	0
	721	2019-11-11 10:36:20	0	0.0641																	720	2020-01-07 20:14:22	0	0.1884	0.102					721	2020-01-17 15:39:30	0	0.3861	721	2020-01-17 15:57:17	0	0.1733	720	2020-01-18 17:18:20	0	0.1384	0.1122					721	2020-02-04 08:18:53	0
	722	2019-11-11 10:36:21	0	0.0619																	721	2020-01-07 20:14:23	0	0.1895	0.1021					722	2020-01-17 15:39:31	0	0.385	722	2020-01-17 15:57:18	0	0.1733	721	2020-01-18 17:18:21	0	0.14	0.114					722	2020-02-04 08:18:54	0
	723	2019-11-11 10:36:22	0	0.0628																	722	2020-01-07 20:14:24	0	0.1907	0.1048					723	2020-01-17 15:39:32	0	0.3861	723	2020-01-17 15:57:19	0	0.1759	722	2020-01-18 17:18:22	0	0.1426	0.1135					723	2020-02-04 08:18:55	0
	724	2019-11-11 10:36:23	0	0.0631																	723	2020-01-07 20:14:25	0	0.1861	0.1033					724	2020-01-17 15:39:33	0	0.3838	724	2020-01-17 15:57:20	0	0.1742	723	2020-01-18 17:18:23	0	0.1354	0.1128					724	2020-02-04 08:18:56	0
	725	2019-11-11 10:36:24	0	0.0604																	724	2020-01-07 20:14:26	0	0.1876	0.1031					725	2020-01-17 15:39:34	0	0.3817	725	2020-01-17 15:57:21	0	0.1756	724	2020-01-18 17:18:24	0	0.137	0.1124					725	2020-02-04 08:18:57	0
	726	2019-11-11 10:36:25	0	0.0631																	725	2020-01-07 20:14:27	0	0.1893	0.1027					726	2020-01-17 15:39:35	0	0.3808	726	2020-01-17 15:57:22	0	0.1719	725	2020-01-18 17:18:25	0	0.1392	0.1115					726	2020-02-04 08:18:58	0
	727	2019-11-11 10:36:26	0	0.0631																	726	2020-01-07 20:14:28	0	0.19	0.1043					727	2020-01-17 15:39:36	0	0.3801	727	2020-01-17 15:57:23	0	0.1744	726	2020-01-18 17:18:26	0	0.141	0.1134					727	2020-02-04 08:18:59	0
	728	2019-11-11 10:36:27	0	0.0625																	727	2020-01-07 20:14:29	0	0.191	0.102					728	2020-01-17 15:39:37	0	0.3821	728	2020-01-17 15:57:24	0	0.1747	727	2020-01-18 17:18:27	0	0.1418	0.1116					728	2020-02-04 08:19:00	0
	729	2019-11-11 10:36:28	0	0.062																	728	2020-01-07 20:14:30	0	0.191	0.1029					729	2020-01-17 15:39:38	0	0.3784	729	2020-01-17 15:57:25	0	0.1725	728	2020-01-18 17:18:28	0	0.1366	0.1121					729	2020-02-04 08:19:01	0
	730	2019-11-11 10:36:29	0	0.0607																	729	2020-01-07 20:14:31	0	0.1876	0.1038					730	2020-01-17 15:39:39	0	0.3763	730	2020-01-17 15:57:26	0	0.1726	729	2020-01-18 17:18:29	0	0.1434	0.112					730	2020-02-04 08:19:02	0
	731	2019-11-11 10:36:30	0	0.0624																	730	2020-01-07 20:14:32	0	0.1908	0.1025					731	2020-01-17 15:39:40	0	0.3773	731	2020-01-17 15:57:27	0	0.1699	730	2020-01-18 17:18:30	0	0.1391	0.112					731	2020-02-04 08:19:03	0
	732	2019-11-11 10:36:31	0	0.0613																	731	2020-01-07 20:14:33	0	0.1897	0.1006					732	2020-01-17 15:39:41	0	0.377	732	2020-01-17 15:57:28	0	0.1705	731	2020-01-18 17:18:31	0	0.1379	0.1116					732	2020-02-04 08:19:04	0
	733	2019-11-11 10:36:32	0	0.0603																	732	2020-01-07 20:14:34	0	0.1893	0.1013					733	2020-01-17 15:39:42	0	0.374	733	2020-01-17 15:57:29	0	0.1721	732	2020-01-18 17:18:32	0	0.1351	0.1104					733	2020-02-04 08:19:05	0
	734	2019-11-11 10:36:33	0	0.0611																	733	2020-01-07 20:14:35	0	0.1883	0.1038					734	2020-01-17 15:39:43	0	0.3732	734	2020-01-17 15:57:30	0	0.1734	733	2020-01-18 17:18:33	0	0.1389	0.1124					734	2020-02-04 08:19:06	0
	735	2019-11-11 10:36:34	0	0.061																										735	2020-01-17 15:39:44	0	0.3732	735	2020-01-17 15:57:31	0	0.1713	734	2020-01-18 17:18:34	0	0.1385	0.1114					735	2020-02-04 08:19:07	0
	736	2019-11-11 10:36:35	0	0.0603																										736	2020-01-17 15:39:45	0	0.3739	736	2020-01-17 15:57:32	0	0.1703	735	2020-01-18 17:18:35	0	0.1381	0.1121					736	2020-02-04 08:19:08	0
	737	2019-11-11 10:36:36	0	0.0607																										737	2020-01-17 15:39:46	0	0.3711	737	2020-01-17 15:57:33	0	0.1711	736	2020-01-18 17:18:36	0	0.1355	0.1144					737	2020-02-04 08:19:09	0
	738	2019-11-11 10:36:37	0	0.0606																										738	2020-01-17 15:39:47	0	0.3715	738	2020-01-17 15:57:34	0	0.172	737	2020-01-18 17:18:37	0	0.1357	0.1118					738	2020-02-04 08:19:10	0
	739	2019-11-11 10:36:38	0	0.0595																										739	2020-01-17 15:39:48	0	0.3705	739	2020-01-17 15:57:35	0	0.1716	738	2020-01-18 17:18:38	0	0.1378	0.1129					739	2020-02-04 08:19:11	0
	740	2019-11-11 10:36:39	0	0.0594																										740	2020-01-17 15:39:49	0	0.3676	740	2020-01-17 15:57:36	0	0.1705	739	2020-01-18 17:18:39	0	0.1358	0.1134					740	2020-02-04 08:19:12	0
	741	2019-11-11 10:36:40	0	0.0583																										741	2020-01-17 15:39:50	0	0.3681	741	2020-01-17 15:57:37	0	0.1717	740	2020-01-18 17:18:40	0	0.1359	0.1123					741	2020-02-04 08:19:13	0
	742	2019-11-11 10:36:41	0	0.063																										742	2020-01-17 15:39:51	0	0.3654	742	2020-01-17 15:57:38	0	0.1688	741	2020-01-18 17:18:41	0	0.1396	0.1126					742	2020-02-04 08:19:14	0
	743	2019-11-11 10:36:42	0	0.059																										743	2020-01-17 15:39:52	0	0.3664	743	2020-01-17 15:57:39	0	0.1709	742	2020-01-18 17:18:42	0	0.1376	0.1116					743	2020-02-04 08:19:15	0
	744	2019-11-11 10:36:43	0	0.0584																										744	2020-01-17 15:39:53	0	0.3664	744	2020-01-17 15:57:40	0	0.1727	743	2020-01-18 17:18:43	0	0.1323	0.1108					744	2020-02-04 08:19:16	0
	745	2019-11-11 10:36:44	0	0.0594																										745	2020-01-17 15:39:54	0	0.3614	745	2020-01-17 15:57:41	0	0.1703	744	2020-01-18 17:18:44	0	0.1355	0.1114					745	2020-02-04 08:19:17	0
	746	2019-11-11 10:36:45	0	0.0588																										746	2020-01-17 15:39:55	0	0.3608	746	2020-01-17 15:57:42	0	0.1708	745	2020-01-18 17:18:45	0	0.1352	0.1127					746	2020-02-04 08:19:18	0
	747	2019-11-11 10:36:46	0	0.0605																										747	2020-01-17 15:39:56	0	0.3614	747	2020-01-17 15:57:43	0	0.1686	746	2020-01-18 17:18:46	0	0.1381	0.1121					747	2020-02-04 08:19:19	0
	748	2019-11-11 10:36:47	0	0.0585																										748	2020-01-17 15:39:57	0	0.3622	748	2020-01-17 15:57:44	0	0.17	747	2020-01-18 17:18:47	0	0.1371	0.1125					748	2020-02-04 08:19:20	0
	749	2019-11-11 10:36:48	0	0.0587																										749	2020-01-17 15:39:58	0	0.3608	749	2020-01-17 15:57:45	0	0.1713	748	2020-01-18 17:18:48	0	0.1373	0.1123					749	2020-02-04 08:19:21	0
	750	2019-11-11 10:36:49	0	0.0589																										750	2020-01-17 15:39:59	0	0.3594	750	2020-01-17 15:57:46	0	0.1678	749	2020-01-18 17:18:49	0	0.1346	0.1113					750	2020-02-04 08:19:22	0
	751	2019-11-11 10:36:50	0	0.0596																										751	2020-01-17 15:40:00	0	0.3575	751	2020-01-17 15:57:47	0	0.1684	750	2020-01-18 17:18:50	0	0.1343	0.111					751	2020-02-04 08:19:23	0
	752	2019-11-11 10:36:51	0	0.0604																										752	2020-01-17 15:40:01	0	0.3579	752	2020-01-17 15:57:48	0	0.1693	751	2020-01-18 17:18:51	0	0.1333	0.1107					752	2020-02-04 08:19:24	0
	753	2019-11-11 10:36:52	0	0.0583																										753	2020-01-17 15:40:02	0	0.3563	753	2020-01-17 15:57:49	0	0.17	752	2020-01-18 17:18:52	0	0.1347	0.1107					753	2020-02-04 08:19:25	0
	754	2019-11-11 10:36:53	0	0.0575																										754	2020-01-17 15:40:03	0	0.3552	754	2020-01-17 15:57:50	0	0.1706	753	2020-01-18 17:18:53	0	0.135	0.1112					754	2020-02-04 08:19:26	0
	755	2019-11-11 10:36:54	0	0.0572																										755	2020-01-17 15:40:04	0	0.3564	755	2020-01-17 15:57:51	0	0.1673	754	2020-01-18 17:18:54	0	0.1348	0.1107					755	2020-02-04 08:19:27	0
	756	2019-11-11 10:36:55	0	0.0571																										756	2020-01-17 15:40:05	0	0.3527	756	2020-01-17 15:57:52	0	0.1686	755	2020-01-18 17:18:55	0	0.1353	0.1124					756	2020-02-04 08:19:28	0
	757	2019-11-11 10:36:56	0	0.0565																										757	2020-01-17 15:40:06	0	0.3537	757	2020-01-17 15:57:53	0	0.1688	756	2020-01-18 17:18:56	0	0.1303	0.114					757	2020-02-04 08:19:29	0
	758	2019-11-11 10:36:57	0	0.0558																										758	2020-01-17 15:40:07	0	0.3558	758	2020-01-17 15:57:54	0	0.1675	757	2020-01-18 17:18:57	0	0.1341	0.1112					758	2020-02-04 08:19:30	0
	759	2019-11-11 10:36:58	0	0.0578																										759	2020-01-17 15:40:08	0	0.3513	759	2020-01-17 15:57:55	0	0.1682	758	2020-01-18 17:18:58	0	0.1343	0.11					759	2020-02-04 08:19:31	0
	760	2019-11-11 10:36:59	0	0.0571																										760	2020-01-17 15:40:09	0	0.3528	760	2020-01-17 15:57:56	0	0.1683	759	2020-01-18 17:18:59	0	0.1327	0.1121					760	2020-02-04 08:19:32	0
	761	2019-11-11 10:37:00	0	0.0564																										761	2020-01-17 15:40:10	0	0.3494	761	2020-01-17 15:57:57	0	0.1688	760	2020-01-18 17:19:00	0	0.1358	0.1135					761	2020-02-04 08:19:33	0
	762	2019-11-11 10:37:01	0	0.0546																										762	2020-01-17 15:40:11	0	0.3482	762	2020-01-17 15:57:58	0	0.1674	761	2020-01-18 17:19:01	0	0.1325	0.1152					762	2020-02-04 08:19:34	0
	763	2019-11-11 10:37:02	0	0.0563																										763	2020-01-17 15:40:12	0	0.3506	763	2020-01-17 15:57:59	0	0.1663	762	2020-01-18 17:19:02	0	0.1342	0.1136					763	2020-02-04 08:19:35	0
	764	2019-11-11 10:37:03	0	0.0575																										764	2020-01-17 15:40:13	0	0.3494	764	2020-01-17 15:58:00	0	0.1688	763	2020-01-18 17:19:03	0	0.1351	0.114					764	2020-02-04 08:19:36	0
	765	2019-11-11 10:37:04	0	0.0564																										765	2020-01-17 15:40:14	0	0.3488	765	2020-01-17 15:58:01	0	0.1682	764	2020-01-18 17:19:04	0	0.1349	0.1106					765	2020-02-04 08:19:37	0
	766	2019-11-11 10:37:05	0	0.0565																										766	2020-01-17 15:40:15	0	0.3465	766	2020-01-17 15:58:02	0	0.1677	765	2020-01-18 17:19:05	0	0.1354	0.1123					766	2020-02-04 08:19:38	0
	767	2019-11-11 10:37:06	0	0.0551																										767	2020-01-17 15:40:16	0	0.347	767	2020-01-17 15:58:03	0	0.1663	766	2020-01-18 17:19:06	0	0.1313	0.1124					767	2020-02-04 08:19:39	0
	768	2019-11-11 10:37:07	0	0.0564																										768	2020-01-17 15:40:17	0	0.3456	768	2020-01-17 15:58:04	0	0.1672	767	2020-01-18 17:19:07	0	0.1345	0.1116					768	2020-02-04 08:19:40	0
	769	2019-11-11 10:37:08	0	0.0552																										769	2020-01-17 15:40:18	0	0.3458	769	2020-01-17 15:58:05	0	0.1677	768	2020-01-18 17:19:08	0	0.1345	0.1121					769	2020-02-04 08:19:41	0
	770	2019-11-11 10:37:09	0	0.0557																										770	2020-01-17 15:40:19	0	0.3427	770	2020-01-17 15:58:06	0	0.1654	769	2020-01-18 17:19:09	0	0.1118	0.0898					770	2020-02-04 08:19:42	0
	771	2019-11-11 10:37:10	0	0.0563																										771	2020-01-17 15:40:20	0	0.3444	771	2020-01-17 15:58:07	0	0.1668	770	2020-01-18 17:19:10	0	0.1366	0.0964					771	2020-02-04 08:19:43	0
	772	2019-11-11 10:37:11	0	0.0537																										772	2020-01-17 15:40:21	0	0.3451	772	2020-01-17 15:58:08	0	0.167	771	2020-01-18 17:19:11	0	0.1459	0.0974					772	2020-02-04 08:19:44	0
	773	2019-11-11 10:37:12	0	0.0554																										773	2020-01-17 15:40:22	0	0.3398	773	2020-01-17 15:58:09	0	0.1648	772	2020-01-18 17:19:12	0	0.1459	0.1019					773	2020-02-04 08:19:45	0
	774	2019-11-11 10:37:13	0	0.0579																										774	2020-01-17 15:40:23	0	0.3379	774	2020-01-17 15:58:10	0	0.168	773	2020-01-18 17:19:13	0	0.1396	0.1055					774	2020-02-04 08:19:46	0
	775	2019-11-11 10:37:14	0	0.0576																										775	2020-01-17 15:40:24	0	0.3304	775	2020-01-17 15:58:11	0	0.165	774	2020-01-18 17:19:14	0	0.1391	0.1055					775	2020-02-04 08:19:47	0
	776	2019-11-11 10:37:15	0	0.0554																										776	2020-01-17 15:40:25	0	0.3381	776	2020-01-17 15:58:12	0	0.1671	775	2020-01-18 17:19:15	0	0.132	0.1027					776	2020-02-04 08:19:48	0
	777	2019-11-11 10:37:16	0	0.0558																										777	2020-01-17 15:40:26	0	0.3413	777	2020-01-17 15:58:13	0	0.165	776	2020-01-18 17:19:16	0	0.1279	0.1052					777	2020-02-04 08:19:49	0
	778	2019-11-11 10:37:17	0	0.0557																										778	2020-01-17 15:40:27	0	0.3507	778	2020-01-17 15:58:14	0	0.1666	777	2020-01-18 17:19:17	0	0.1183	0.1024					778	2020-02-04 08:19:50	0
	779	2019-11-11 10:37:18	0	0.0535																										779	2020-01-17 15:40:28	0	0.358	779	2020-01-17 15:58:15	0	0.1657	778	2020-01-18 17:19:18	0	0.1183	0.1027					779	2020-02-04 08:19:51	0
	780	2019-11-11 10:37:19	0	0.0546																										780	2020-01-17 15:40:29	0	0.3586	780	2020-01-17 15:58:16	0	0.1658	779	2020-01-18 17:19:19	0	0.1155	0.1					780	2020-02-04 08:19:52	0
	781	2019-11-11 10:37:20	0	0.055																										781	2020-01-17 15:40:30	0	0.353	781	2020-01-17 15:58:17	0	0.1653	780	2020-01-18 17:19:20	0	0.1139	0.0996					781	2020-02-04 08:19:53	0
	782	2019-11-11 10:37:21	0	0.055																										782	2020-01-17 15:40:31	0	0.3442	782	2020-01-17 15:58:18	0	0.1682	781	2020-01-18 17:19:21	0	0.1092	0.0988					782	2020-02-04 08:19:54	0
	783	2019-11-11 10:37:22	0	0.0534																										783	2020-01-17 15:40:32	0	0.3295	783	2020-01-17 15:58:19	0	0.1684	782	2020-01-18 17:19:22	0	0.1104	0.0962					783	2020-02-04 08:19:55	0
	784	2019-11-11 10:37:23	0	0.0541																										784	2020-01-17 15:40:33	0	0.3199	784	2020-01-17 15:58:20	0	0.1705	783	2020-01-18 17:19:23	0	0.1117	0.0966					784	2020-02-04 08:19:56	0
	785	2019-11-11 10:37:24	0	0.055																										785	2020-01-17 15:40:34	0	0.3087	785	2020-01-17 15:58:21	0	0.1734	784	2020-01-18 17:19:24	0	0.109	0.0971					785	2020-02-04 08:19:57	0
	786	2019-11-11 10:37:25	0	0.0539																										786	2020-01-17 15:40:35	0	0.3022	786	2020-01-17 15:58:22	0	0.1667	785	2020-01-18 17:19:25	0	0.1087	0.0959					786	2020-02-04 08:19:58	0
	787	2019-11-11 10:37:26	0	0.0548																										787	2020-01-17 15:40:36	0	0.2951	787	2020-01-17 15:58:23	0	0.171	786	2020-01-18 17:19:26	0	0.1037	0.0966					787	2020-02-04 08:19:59	0
	788	2019-11-11 10:37:27	0	0.0536																										788	2020-01-17 15:40:37	0	0.2893	788	2020-01-17 15:58:24	0	0.1686	787	2020-01-18 17:19:27	0	0.1069	0.0959					788	2020-02-04 08:20:00	0
	789	2019-11-11 10:37:28	0	0.0552																										789	2020-01-17 15:40:38	0	0.2891	789	2020-01-17 15:58:25	0	0.1696	788	2020-01-18 17:19:28	0	0.108	0.0966					789	2020-02-04 08:20:01	0
	790	2019-11-11 10:37:29	0	0.0549																										790	2020-01-17 15:40:39	0	0.283	790	2020-01-17 15:58:26	0	0.1719	789	2020-01-18 17:19:29	0	0.1028	0.0975					790	2020-02-04 08:20:02	0
	791	2019-11-11 10:37:30	0	0.0537																										791	2020-01-17 15:40:40	0	0.2799	791	2020-01-17 15:58:27	0	0.1716	790	2020-01-18 17:19:30	0	0.1041	0.0959					791	2020-02-04 08:20:03	0
	792	2019-11-11 10:37:31	0	0.0544																										792	2020-01-17 15:40:41	0	0.2757	792	2020-01-17 15:58:28	0	0.1711	791	2020-01-18 17:19:31	0	0.1022	0.0918					792	2020-02-04 08:20:04	0
	793	2019-11-11 10:37:32	0	0.0519																										793	2020-01-17 15:40:42	0	0.2696	793	2020-01-17 15:58:29	0	0.1718	792	2020-01-18 17:19:32	0	0.1014	0.0897					793	2020-02-04 08:20:05	0
	794	2019-11-11 10:37:33	0	0.0516																										794	2020-01-17 15:40:43	0	0.2694	794	2020-01-17 15:58:30	0	0.1716	793	2020-01-18 17:19:33	0	0.1025	0.0887					794	2020-02-04 08:20:06	0
	795	2019-11-11 10:37:34	0	0.0542																										795	2020-01-17 15:40:44	0	0.2643	795	2020-01-17 15:58:31	0	0.1719	794	2020-01-18 17:19:34	0	0.1019	0.0874					795	2020-02-04 08:20:07	0
	796	2019-11-11 10:37:35	0	0.054																										796	2020-01-17 15:40:45	0	0.2598	796	2020-01-17 15:58:32	0	0.1725	795	2020-01-18 17:19:35	0	0.0997	0.0895					796	2020-02-04 08:20:08	0
	797	2019-11-11 10:37:36	0	0.0535																										797	2020-01-17 15:40:46	0	0.2574	797	2020-01-17 15:58:33	0	0.1721	796	2020-01-18 17:19:36	0	0.0966	0.0883					797	2020-02-04 08:20:09	0
	798	2019-11-11 10:37:37	0	0.0523																										798	2020-01-17 15:40:47	0	0.2534	798	2020-01-17 15:58:34	0	0.1721	797	2020-01-18 17:19:37	0	0.0998	0.0863					798	2020-02-04 08:20:10	0
	799	2019-11-11 10:37:38	0	0.0532																										799	2020-01-17 15:40:48	0	0.2503	799	2020-01-17 15:58:35	0	0.1752	798	2020-01-18 17:19:38	0	0.1007	0.0859					799	2020-02-04 08:20:11	0
	800	2019-11-11 10:37:39	0	0.0544																										800	2020-01-17 15:40:49	0	0.25	800	2020-01-17 15:58:36	0	0.1733	799	2020-01-18 17:19:39	0	0.0982	0.0876					800	2020-02-04 08:20:12	0
	801	2019-11-11 10:37:40	0	0.0541																										801	2020-01-17 15:40:50	0	0.2464	801	2020-01-17 15:58:37	0	0.1746	800	2020-01-18 17:19:40	0	0.0993	0.0861					801	2020-02-04 08:20:13	0
	802	2019-11-11 10:37:41	0	0.0525																										802	2020-01-17 15:40:51	0	0.2456	802	2020-01-17 15:58:38	0	0.1743	801	2020-01-18 17:19:41	0	0.0981	0.0861					802	2020-02-04 08:20:14	0
	803	2019-11-11 10:37:42	0	0.0543																										803	2020-01-17 15:40:52	0	0.246	803	2020-01-17 15:58:39	0	0.1729	802	2020-01-18 17:19:42	0	0.0978	0.0871					803	2020-02-04 08:20:15	0
	804	2019-11-11 10:37:43	0	0.0521																										804	2020-01-17 15:40:53	0	0.2461	804	2020-01-17 15:58:40	0	0.1776	803	2020-01-18 17:19:43	0	0.0999	0.0866					804	2020-02-04 08:20:16	0
	805	2019-11-11 10:37:44	0	0.0514																										805	2020-01-17 15:40:54	0	0.2444	805	2020-01-17 15:58:41	0	0.1759	804	2020-01-18 17:19:44	0	0.1005	0.0859					805	2020-02-04 08:20:17	0
	806	2019-11-11 10:37:45	0	0.0532																										806	2020-01-17 15:40:55	0	0.2432	806	2020-01-17 15:58:42	0	0.1778										806	2020-02-04 08:20:18	0
	807	2019-11-11 10:37:46	0	0.0528																										807	2020-01-17 15:40:56	0	0.2418	807	2020-01-17 15:58:43	0	0.1742										807	2020-02-04 08:20:19	0
	808	2019-11-11 10:37:47	0	0.054																										808	2020-01-17 15:40:57	0	0.2429	808	2020-01-17 15:58:44	0	0.1735										808	2020-02-04 08:20:20	0
	809	2019-11-11 10:37:48	0	0.054																										809	2020-01-17 15:40:58	0	0.2399	809	2020-01-17 15:58:45	0	0.1756										809	2020-02-04 08:20:21	0
	810	2019-11-11 10:37:49	0	0.0533																										810	2020-01-17 15:40:59	0	0.2387	810	2020-01-17 15:58:46	0	0.177										810	2020-02-04 08:20:22	0
	811	2019-11-11 10:37:50	0	0.0516																										811	2020-01-17 15:41:00	0	0.2433	811	2020-01-17 15:58:47	0	0.1745										811	2020-02-04 08:20:23	0
	812	2019-11-11 10:37:51	0	0.0512																										812	2020-01-17 15:41:01	0	0.2411	812	2020-01-17 15:58:48	0	0.1762										812	2020-02-04 08:20:24	0
	813	2019-11-11 10:37:52	0	0.0535																										813	2020-01-17 15:41:02	0	0.2402	813	2020-01-17 15:58:49	0	0.1764										813	2020-02-04 08:20:25	0
	814	2019-11-11 10:37:53	0	0.0528																										814	2020-01-17 15:41:03	0	0.2394	814	2020-01-17 15:58:50	0	0.1736										814	2020-02-04 08:20:26	0
	815	2019-11-11 10:37:54	0	0.053																										815	2020-01-17 15:41:04	0	0.2389	815	2020-01-17 15:58:51	0	0.1739										815	2020-02-04 08:20:27	0
	816	2019-11-11 10:37:55	0	0.054																										816	2020-01-17 15:41:05	0	0.2385	816	2020-01-17 15:58:52	0	0.1761										816	2020-02-04 08:20:28	0
	817	2019-11-11 10:37:56	0	0.0528																										817	2020-01-17 15:41:06	0	0.2378	817	2020-01-17 15:58:53	0	0.1723										817	2020-02-04 08:20:29	0
	818	2019-11-11 10:37:57	0	0.0515																										818	2020-01-17 15:41:07	0	0.2384	818	2020-01-17 15:58:54	0	0.1739										818	2020-02-04 08:20:30	0
	819	2019-11-11 10:37:58	0	0.0528																										819	2020-01-17 15:41:08	0	0.24	819	2020-01-17 15:58:55	0	0.1756										819	2020-02-04 08:20:31	0
	820	2019-11-11 10:37:59	0	0.0518																										820	2020-01-17 15:41:09	0	0.238	820	2020-01-17 15:58:56	0	0.1737										820	2020-02-04 08:20:32	0
	821	2019-11-11 10:38:00	0	0.0506																										821	2020-01-17 15:41:10	0	0.2389	821	2020-01-17 15:58:57	0	0.1741										821	2020-02-04 08:20:33	0
	822	2019-11-11 10:38:01	0	0.0502																										822	2020-01-17 15:41:11	0	0.237	822	2020-01-17 15:58:58	0	0.1751										822	2020-02-04 08:20:34	0
	823	2019-11-11 10:38:02	0	0.0506																										823	2020-01-17 15:41:12	0	0.236	823	2020-01-17 15:58:59	0	0.1746										823	2020-02-04 08:20:35	0
	824	2019-11-11 10:38:03	0	0.0518																										824	2020-01-17 15:41:13	0	0.2359	824	2020-01-17 15:59:00	0	0.1751										824	2020-02-04 08:20:36	0
	825	2019-11-11 10:38:04	0	0.0493																										825	2020-01-17 15:41:14	0	0.2348	825	2020-01-17 15:59:01	0	0.173										825	2020-02-04 08:20:37	0
	826	2019-11-11 10:38:05	0	0.0515																										826	2020-01-17 15:41:15	0	0.2343	826	2020-01-17 15:59:02	0	0.1736										826	2020-02-04 08:20:38	0
	827	2019-11-11 10:38:06	0	0.0523																										827	2020-01-17 15:41:16	0	0.2348	827	2020-01-17 15:59:03	0	0.1713										827	2020-02-04 08:20:39	0
	828	2019-11-11 10:38:07	0	0.0525																										828	2020-01-17 15:41:17	0	0.2343	828	2020-01-17 15:59:04	0	0.1717										828	2020-02-04 08:20:40	0
	829	2019-11-11 10:38:08	0	0.052																										829	2020-01-17 15:41:18	0	0.2319	829	2020-01-17 15:59:05	0	0.1749										829	2020-02-04 08:20:41	0
	830	2019-11-11 10:38:09	0	0.0515																										830	2020-01-17 15:41:19	0	0.2324	830	2020-01-17 15:59:06	0	0.1754										830	2020-02-04 08:20:42	0
	831	2019-11-11 10:38:10	0	0.0495																										831	2020-01-17 15:41:20	0	0.2334	831	2020-01-17 15:59:07	0	0.1741										831	2020-02-04 08:20:43	0
	832	2019-11-11 10:38:11	0	0.053																										832	2020-01-17 15:41:21	0	0.2312	832	2020-01-17 15:59:08	0	0.1733										832	2020-02-04 08:20:44	0
	833	2019-11-11 10:38:12	0	0.0519																										833	2020-01-17 15:41:22	0	0.2321	833	2020-01-17 15:59:09	0	0.1736										833	2020-02-04 08:20:45	0
	834	2019-11-11 10:38:13	0	0.0516																										834	2020-01-17 15:41:23	0	0.2316	834	2020-01-17 15:59:10	0	0.1723										834	2020-02-04 08:20:46	0
	835	2019-11-11 10:38:14	0	0.0517																										835	2020-01-17 15:41:24	0	0.231	835	2020-01-17 15:59:11	0	0.1744										835	2020-02-04 08:20:47	0
	836	2019-11-11 10:38:15	0	0.0519																										836	2020-01-17 15:41:25	0	0.2277	836	2020-01-17 15:59:12	0	0.1743										836	2020-02-04 08:20:48	0
	837	2019-11-11 10:38:16	0	0.0533																										837	2020-01-17 15:41:26	0	0.2281	837	2020-01-17 15:59:13	0	0.1741										837	2020-02-04 08:20:49	0
	838	2019-11-11 10:38:17	0	0.0514																										838	2020-01-17 15:41:27	0	0.2325	838	2020-01-17 15:59:14	0	0.1723										838	2020-02-04 08:20:50	0
	839	2019-11-11 10:38:18	0	0.0507																										839	2020-01-17 15:41:28	0	0.2275	839	2020-01-17 15:59:15	0	0.1746										839	2020-02-04 08:20:51	0
	840	2019-11-11 10:38:19	0	0.0493																										840	2020-01-17 15:41:29	0	0.2315	840	2020-01-17 15:59:16	0	0.1735										840	2020-02-04 08:20:52	0
	841	2019-11-11 10:38:20	0	0.0506																										841	2020-01-17 15:41:30	0	0.2276	841	2020-01-17 15:59:17	0	0.1743										841	2020-02-04 08:20:53	0
	842	2019-11-11 10:38:21	0	0.051																														842	2020-01-17 15:59:18	0	0.174										842	2020-02-04 08:20:54	0
	843	2019-11-11 10:38:22	0	0.0507																														843	2020-01-17 15:59:19	0	0.1727										843	2020-02-04 08:20:55	0
	844	2019-11-11 10:38:23	0	0.0506																														844	2020-01-17 15:59:20	0	0.1727										844	2020-02-04 08:20:56	0
	845	2019-11-11 10:38:24	0	0.0523																														845	2020-01-17 15:59:21	0	0.1716										845	2020-02-04 08:20:57	0
	846	2019-11-11 10:38:25	0	0.0512																														846	2020-01-17 15:59:22	0	0.1765										846	2020-02-04 08:20:58	0
	847	2019-11-11 10:38:26	0	0.0504																														847	2020-01-17 15:59:23	0	0.1726										847	2020-02-04 08:20:59	0
	848	2019-11-11 10:38:27	0	0.0513																														848	2020-01-17 15:59:24	0	0.1735										848	2020-02-04 08:21:00	0
	849	2019-11-11 10:38:28	0	0.0509																														849	2020-01-17 15:59:25	0	0.1747										849	2020-02-04 08:21:01	0
	850	2019-11-11 10:38:29	0	0.0522																														850	2020-01-17 15:59:26	0	0.1723										850	2020-02-04 08:21:02	0
	851	2019-11-11 10:38:30	0	0.0508																														851	2020-01-17 15:59:27	0	0.1741										851	2020-02-04 08:21:03	0
	852	2019-11-11 10:38:31	0	0.0512																														852	2020-01-17 15:59:28	0	0.1714										852	2020-02-04 08:21:04	0
	853	2019-11-11 10:38:32	0	0.0465																														853	2020-01-17 15:59:29	0	0.1728										853	2020-02-04 08:21:05	0
	854	2019-11-11 10:38:33	0	0.0512																														854	2020-01-17 15:59:30	0	0.1736										854	2020-02-04 08:21:06	0
	855	2019-11-11 10:38:34	0	0.0504																														855	2020-01-17 15:59:31	0	0.1728										855	2020-02-04 08:21:07	0
	856	2019-11-11 10:38:35	0	0.0498																														856	2020-01-17 15:59:32	0	0.1736										856	2020-02-04 08:21:08	0
	857	2019-11-11 10:38:36	0	0.0504																														857	2020-01-17 15:59:33	0	0.1718										857	2020-02-04 08:21:09	0
	858	2019-11-11 10:38:37	0	0.0506																														858	2020-01-17 15:59:34	0	0.1728										858	2020-02-04 08:21:10	0
	859	2019-11-11 10:38:38	0	0.0508																														859	2020-01-17 15:59:35	0	0.176										859	2020-02-04 08:21:11	0
	860	2019-11-11 10:38:39	0	0.0498																														860	2020-01-17 15:59:36	0	0.1723										860	2020-02-04 08:21:12	0
	861	2019-11-11 10:38:40	0	0.0512																														861	2020-01-17 15:59:37	0	0.1734										861	2020-02-04 08:21:13	0
	862	2019-11-11 10:38:41	0	0.0523																														862	2020-01-17 15:59:38	0	0.1739										862	2020-02-04 08:21:14	0
	863	2019-11-11 10:38:42	0	0.0507																														863	2020-01-17 15:59:39	0	0.1705										863	2020-02-04 08:21:15	0
	864	2019-11-11 10:38:43	0	0.0489																														864	2020-01-17 15:59:40	0	0.174										864	2020-02-04 08:21:16	0
	865	2019-11-11 10:38:44	0	0.0492																														865	2020-01-17 15:59:41	0	0.1733										865	2020-02-04 08:21:17	0
	866	2019-11-11 10:38:45	0	0.0518																														866	2020-01-17 15:59:42	0	0.1734										866	2020-02-04 08:21:18	0
	867	2019-11-11 10:38:46	0	0.0508																														867	2020-01-17 15:59:43	0	0.1744										867	2020-02-04 08:21:19	0
	868	2019-11-11 10:38:47	0	0.051																														868	2020-01-17 15:59:44	0	0.1753										868	2020-02-04 08:21:20	0
	869	2019-11-11 10:38:48	0	0.0509																														869	2020-01-17 15:59:45	0	0.1758										869	2020-02-04 08:21:21	0
	870	2019-11-11 10:38:49	0	0.0515																														870	2020-01-17 15:59:46	0	0.1753										870	2020-02-04 08:21:22	0
	871	2019-11-11 10:38:50	0	0.0488																														871	2020-01-17 15:59:47	0	0.1757										871	2020-02-04 08:21:23	0
	872	2019-11-11 10:38:51	0	0.0515																														872	2020-01-17 15:59:48	0	0.173										872	2020-02-04 08:21:24	0
	873	2019-11-11 10:38:52	0	0.049																														873	2020-01-17 15:59:49	0	0.175										873	2020-02-04 08:21:25	0
	874	2019-11-11 10:38:53	0	0.0498																														874	2020-01-17 15:59:50	0	0.1751										874	2020-02-04 08:21:26	0
	875	2019-11-11 10:38:54	0	0.0499																														875	2020-01-17 15:59:51	0	0.175										875	2020-02-04 08:21:27	0
	876	2019-11-11 10:38:55	0	0.0492																														876	2020-01-17 15:59:52	0	0.1764										876	2020-02-04 08:21:28	0
	877	2019-11-11 10:38:56	0	0.0486																														877	2020-01-17 15:59:53	0	0.1751										877	2020-02-04 08:21:29	0
	878	2019-11-11 10:38:57	0	0.0524																														878	2020-01-17 15:59:54	0	0.1768										878	2020-02-04 08:21:30	0
	879	2019-11-11 10:38:58	0	0.0518																														879	2020-01-17 15:59:55	0	0.173										879	2020-02-04 08:21:31	0
	880	2019-11-11 10:38:59	0	0.0502																														880	2020-01-17 15:59:56	0	0.1761										880	2020-02-04 08:21:32	0
	881	2019-11-11 10:39:00	0	0.0505																														881	2020-01-17 15:59:57	0	0.1761										881	2020-02-04 08:21:33	0
	882	2019-11-11 10:39:01	0	0.0501																														882	2020-01-17 15:59:58	0	0.1725										882	2020-02-04 08:21:34	0
	883	2019-11-11 10:39:02	0	0.0515																														883	2020-01-17 15:59:59	0	0.1775										883	2020-02-04 08:21:35	0
	884	2019-11-11 10:39:03	0	0.0506																														884	2020-01-17 16:00:00	0	0.1775										884	2020-02-04 08:21:36	0
	885	2019-11-11 10:39:04	0	0.0515																														885	2020-01-17 16:00:01	0	0.1745										885	2020-02-04 08:21:37	0
	886	2019-11-11 10:39:05	0	0.0509																														886	2020-01-17 16:00:02	0	0.1716										886	2020-02-04 08:21:38	0
	887	2019-11-11 10:39:06	0	0.0498																														887	2020-01-17 16:00:03	0	0.1725										887	2020-02-04 08:21:39	0
	888	2019-11-11 10:39:07	0	0.0513																														888	2020-01-17 16:00:04	0	0.1736										888	2020-02-04 08:21:40	0
	889	2019-11-11 10:39:08	0	0.0527																														889	2020-01-17 16:00:05	0	0.1726										889	2020-02-04 08:21:41	0
	890	2019-11-11 10:39:09	0	0.0504																														890	2020-01-17 16:00:06	0	0.171										890	2020-02-04 08:21:42	0
	891	2019-11-11 10:39:10	0	0.0505																														891	2020-01-17 16:00:07	0	0.1716										891	2020-02-04 08:21:43	0
	892	2019-11-11 10:39:11	0	0.0506																														892	2020-01-17 16:00:08	0	0.1701										892	2020-02-04 08:21:44	0
	893	2019-11-11 10:39:12	0	0.0516																														893	2020-01-17 16:00:09	0	0.1673										893	2020-02-04 08:21:45	0
	894	2019-11-11 10:39:13	0	0.0508																														894	2020-01-17 16:00:10	0	0.1687										894	2020-02-04 08:21:46	0
	895	2019-11-11 10:39:14	0	0.0506																														895	2020-01-17 16:00:11	0	0.1675										895	2020-02-04 08:21:47	0
	896	2019-11-11 10:39:15	0	0.0508																														896	2020-01-17 16:00:12	0	0.1671										896	2020-02-04 08:21:48	0
	897	2019-11-11 10:39:16	0	0.049																														897	2020-01-17 16:00:13	0	0.1675										897	2020-02-04 08:21:49	0
	898	2019-11-11 10:39:17	0	0.0498																														898	2020-01-17 16:00:14	0	0.1665										898	2020-02-04 08:21:50	0
	899	2019-11-11 10:39:18	0	0.0496																														899	2020-01-17 16:00:15	0	0.1681										899	2020-02-04 08:21:51	0
	900	2019-11-11 10:39:19	0	0.0491																														900	2020-01-17 16:00:16	0	0.1669										900	2020-02-04 08:21:52	0
	901	2019-11-11 10:39:20	0	0.0495																														901	2020-01-17 16:00:17	0	0.166										901	2020-02-04 08:21:53	0
	902	2019-11-11 10:39:21	0	0.0614																														902	2020-01-17 16:00:18	0	0.1681										902	2020-02-04 08:21:54	0
	903	2019-11-11 10:39:22	0	0.1012																														903	2020-01-17 16:00:19	0	0.1678										903	2020-02-04 08:21:55	0
	904	2019-11-11 10:39:23	0	0.0524																														904	2020-01-17 16:00:20	0	0.1668										904	2020-02-04 08:21:56	0
	905	2019-11-11 10:39:24	0	0.0444																														905	2020-01-17 16:00:21	0	0.1673										905	2020-02-04 08:21:57	0
	906	2019-11-11 10:39:25	0	0.0432																														906	2020-01-17 16:00:22	0	0.1662										906	2020-02-04 08:21:58	0
	907	2019-11-11 10:39:26	0	0.0442																														907	2020-01-17 16:00:23	0	0.1673										907	2020-02-04 08:21:59	0
	908	2019-11-11 10:39:27	0	0.048																														908	2020-01-17 16:00:24	0	0.1696										908	2020-02-04 08:22:00	0
	909	2019-11-11 10:39:28	0	0.0547																														909	2020-01-17 16:00:25	0	0.168										909	2020-02-04 08:22:01	0
	910	2019-11-11 10:39:29	0	0.0596																														910	2020-01-17 16:00:26	0	0.1703										910	2020-02-04 08:22:02	0
	911	2019-11-11 10:39:30	0	0.0636																														911	2020-01-17 16:00:27	0	0.1689										911	2020-02-04 08:22:03	0
	912	2019-11-11 10:39:31	0	0.0658																														912	2020-01-17 16:00:28	0	0.1702										912	2020-02-04 08:22:04	0
	913	2019-11-11 10:39:32	0	0.0668																														913	2020-01-17 16:00:29	0	0.1729										913	2020-02-04 08:22:05	0
	914	2019-11-11 10:39:33	0	0.0707																														914	2020-01-17 16:00:30	0	0.1735										914	2020-02-04 08:22:06	0
	915	2019-11-11 10:39:34	0	0.0725																														915	2020-01-17 16:00:31	0	0.1535										915	2020-02-04 08:22:07	0
	916	2019-11-11 10:39:35	0	0.0735																														916	2020-01-17 16:00:32	0	0.1599										916	2020-02-04 08:22:08	0
	917	2019-11-11 10:39:36	0	0.0776																														917	2020-01-17 16:00:33	0	0.1617										917	2020-02-04 08:22:09	0
	918	2019-11-11 10:39:37	0	0.0767																														918	2020-01-17 16:00:34	0	0.1602										918	2020-02-04 08:22:10	0
	919	2019-11-11 10:39:38	0	0.0792																														919	2020-01-17 16:00:35	0	0.163										919	2020-02-04 08:22:11	0
	920	2019-11-11 10:39:39	0	0.0793																														920	2020-01-17 16:00:36	0	0.1606										920	2020-02-04 08:22:12	0
	921	2019-11-11 10:39:40	0	0.0836																														921	2020-01-17 16:00:37	0	0.1594										921	2020-02-04 08:22:13	0
	922	2019-11-11 10:39:41	0	0.0828																														922	2020-01-17 16:00:38	0	0.1559										922	2020-02-04 08:22:14	0
	923	2019-11-11 10:39:42	0	0.0852																														923	2020-01-17 16:00:39	0	0.156										923	2020-02-04 08:22:15	0
	924	2019-11-11 10:39:43	0	0.0847																														924	2020-01-17 16:00:40	0	0.1589										924	2020-02-04 08:22:16	0
	925	2019-11-11 10:39:44	0	0.0835																														925	2020-01-17 16:00:41	0	0.16										925	2020-02-04 08:22:17	0
	926	2019-11-11 10:39:45	0	0.0839																														926	2020-01-17 16:00:42	0	0.1609										926	2020-02-04 08:22:18	0
	927	2019-11-11 10:39:46	0	0.0853																														927	2020-01-17 16:00:43	0	0.1626										927	2020-02-04 08:22:19	0
	928	2019-11-11 10:39:47	0	0.0769																														928	2020-01-17 16:00:44	0	0.1646										928	2020-02-04 08:22:20	0
	929	2019-11-11 10:39:48	0	0.0794																														929	2020-01-17 16:00:45	0	0.1628										929	2020-02-04 08:22:21	0
	930	2019-11-11 10:39:49	0	0.0777																														930	2020-01-17 16:00:46	0	0.1665										930	2020-02-04 08:22:22	0
	931	2019-11-11 10:39:50	0	0.0778																														931	2020-01-17 16:00:47	0	0.1647										931	2020-02-04 08:22:23	0
	932	2019-11-11 10:39:51	0	0.0761																														932	2020-01-17 16:00:48	0	0.1654										932	2020-02-04 08:22:24	0
	933	2019-11-11 10:39:52	0	0.074																														933	2020-01-17 16:00:49	0	0.1649										933	2020-02-04 08:22:25	0
	934	2019-11-11 10:39:53	0	0.0735																														934	2020-01-17 16:00:50	0	0.162										934	2020-02-04 08:22:26	0
	935	2019-11-11 10:39:54	0	0.0754																														935	2020-01-17 16:00:51	0	0.1648										935	2020-02-04 08:22:27	0
	936	2019-11-11 10:39:55	0	0.0701																														936	2020-01-17 16:00:52	0	0.1614										936	2020-02-04 08:22:28	0
	937	2019-11-11 10:39:56	0	0.0729																														937	2020-01-17 16:00:53	0	0.1577										937	2020-02-04 08:22:29	0
	938	2019-11-11 10:39:57	0	0.0704																														938	2020-01-17 16:00:54	0	0.1569										938	2020-02-04 08:22:30	0
	939	2019-11-11 10:39:58	0	0.0728																														939	2020-01-17 16:00:55	0	0.1558										939	2020-02-04 08:22:31	0
	940	2019-11-11 10:39:59	0	0.0697																														940	2020-01-17 16:00:56	0	0.1544										940	2020-02-04 08:22:32	0
	941	2019-11-11 10:40:00	0	0.0729																														941	2020-01-17 16:00:57	0	0.1532										941	2020-02-04 08:22:33	0
	942	2019-11-11 10:40:01	0	0.0728																														942	2020-01-17 16:00:58	0	0.1499										942	2020-02-04 08:22:34	0
	943	2019-11-11 10:40:02	0	0.0712																														943	2020-01-17 16:00:59	0	0.1741										943	2020-02-04 08:22:35	0
	944	2019-11-11 10:40:03	0	0.0714																														944	2020-01-17 16:01:00	0	0.1179										944	2020-02-04 08:22:36	0
	945	2019-11-11 10:40:04	0	0.0701																														945	2020-01-17 16:01:01	0	0.0573										945	2020-02-04 08:22:37	0
	946	2019-11-11 10:40:05	0	0.0703																														946	2020-01-17 16:01:02	0	0.0331										946	2020-02-04 08:22:38	0
	947	2019-11-11 10:40:06	0	0.0709																														947	2020-01-17 16:01:03	0	0.0329										947	2020-02-04 08:22:39	0
	948	2019-11-11 10:40:07	0	0.0713																														948	2020-01-17 16:01:04	0	0.0615										948	2020-02-04 08:22:40	0
	949	2019-11-11 10:40:08	0	0.0703																														949	2020-01-17 16:01:05	0	0.0907										949	2020-02-04 08:22:41	0
	950	2019-11-11 10:40:09	0	0.0704																														950	2020-01-17 16:01:06	0	0.1155										950	2020-02-04 08:22:42	0
	951	2019-11-11 10:40:10	0	0.0688																														951	2020-01-17 16:01:07	0	0.1379										951	2020-02-04 08:22:43	0
	952	2019-11-11 10:40:11	0	0.0718																														952	2020-01-17 16:01:08	0	0.164										952	2020-02-04 08:22:44	0
	953	2019-11-11 10:40:12	0	0.0701																														953	2020-01-17 16:01:09	0	0.1716										953	2020-02-04 08:22:45	0
	954	2019-11-11 10:40:13	0	0.0707																														954	2020-01-17 16:01:10	0	0.184										954	2020-02-04 08:22:46	0
	955	2019-11-11 10:40:14	0	0.0709																														955	2020-01-17 16:01:11	0	0.1955										955	2020-02-04 08:22:47	0
	956	2019-11-11 10:40:15	0	0.0713																														956	2020-01-17 16:01:12	0	0.2042										956	2020-02-04 08:22:48	0
	957	2019-11-11 10:40:16	0	0.0701																														957	2020-01-17 16:01:13	0	0.2088										957	2020-02-04 08:22:49	0
	958	2019-11-11 10:40:17	0	0.0698																														958	2020-01-17 16:01:14	0	0.2131										958	2020-02-04 08:22:50	0
	959	2019-11-11 10:40:18	0	0.0718																														959	2020-01-17 16:01:15	0	0.219										959	2020-02-04 08:22:51	0
	960	2019-11-11 10:40:19	0	0.0723																														960	2020-01-17 16:01:16	0	0.2156										960	2020-02-04 08:22:52	0
	961	2019-11-11 10:40:20	0	0.0733																														961	2020-01-17 16:01:17	0	0.2154										961	2020-02-04 08:22:53	0
	962	2019-11-11 10:40:21	0	0.0726																														962	2020-01-17 16:01:18	0	0.2166										962	2020-02-04 08:22:54	0
	963	2019-11-11 10:40:22	0	0.0706																														963	2020-01-17 16:01:19	0	0.2181										963	2020-02-04 08:22:55	0
	964	2019-11-11 10:40:23	0	0.0714																														964	2020-01-17 16:01:20	0	0.2152										964	2020-02-04 08:22:56	0
	965	2019-11-11 10:40:24	0	0.0728																														965	2020-01-17 16:01:21	0	0.2117										965	2020-02-04 08:22:57	0
	966	2019-11-11 10:40:25	0	0.073																														966	2020-01-17 16:01:22	0	0.2072										966	2020-02-04 08:22:58	0
	967	2019-11-11 10:40:26	0	0.0715																														967	2020-01-17 16:01:23	0	0.2065										967	2020-02-04 08:22:59	0
	968	2019-11-11 10:40:27	0	0.0738																														968	2020-01-17 16:01:24	0	0.2066										968	2020-02-04 08:23:00	0
	969	2019-11-11 10:40:28	0	0.0704																														969	2020-01-17 16:01:25	0	0.1993										969	2020-02-04 08:23:01	0
	970	2019-11-11 10:40:29	0	0.0724																														970	2020-01-17 16:01:26	0	0.1995										970	2020-02-04 08:23:02	0
	971	2019-11-11 10:40:30	0	0.0718																														971	2020-01-17 16:01:27	0	0.1956										971	2020-02-04 08:23:03	0
	972	2019-11-11 10:40:31	0	0.0735																														972	2020-01-17 16:01:28	0	0.1947										972	2020-02-04 08:23:04	0
	973	2019-11-11 10:40:32	0	0.074																														973	2020-01-17 16:01:29	0	0.1919										973	2020-02-04 08:23:05	0
	974	2019-11-11 10:40:33	0	0.0706																														974	2020-01-17 16:01:30	0	0.189										974	2020-02-04 08:23:06	0
	975	2019-11-11 10:40:34	0	0.0703																														975	2020-01-17 16:01:31	0	0.1886										975	2020-02-04 08:23:07	0
	976	2019-11-11 10:40:35	0	0.0714																														976	2020-01-17 16:01:32	0	0.1851										976	2020-02-04 08:23:08	0
	977	2019-11-11 10:40:36	0	0.0718																														977	2020-01-17 16:01:33	0	0.1829										977	2020-02-04 08:23:09	0
	978	2019-11-11 10:40:37	0	0.0698																														978	2020-01-17 16:01:34	0	0.1787										978	2020-02-04 08:23:10	0
	979	2019-11-11 10:40:38	0	0.0715																														979	2020-01-17 16:01:35	0	0.1844										979	2020-02-04 08:23:11	0
	980	2019-11-11 10:40:39	0	0.0713																														980	2020-01-17 16:01:36	0	0.1797										980	2020-02-04 08:23:12	0
	981	2019-11-11 10:40:40	0	0.0701																														981	2020-01-17 16:01:37	0	0.1793										981	2020-02-04 08:23:13	0
	982	2019-11-11 10:40:41	0	0.0687																														982	2020-01-17 16:01:38	0	0.1777										982	2020-02-04 08:23:14	0
	983	2019-11-11 10:40:42	0	0.0715																														983	2020-01-17 16:01:39	0	0.1764										983	2020-02-04 08:23:15	0
	984	2019-11-11 10:40:43	0	0.072																														984	2020-01-17 16:01:40	0	0.1767										984	2020-02-04 08:23:16	0
	985	2019-11-11 10:40:44	0	0.0703																														985	2020-01-17 16:01:41	0	0.1772										985	2020-02-04 08:23:17	0
	986	2019-11-11 10:40:45	0	0.0707																														986	2020-01-17 16:01:42	0	0.1755										986	2020-02-04 08:23:18	0
	987	2019-11-11 10:40:46	0	0.069																														987	2020-01-17 16:01:43	0	0.1771										987	2020-02-04 08:23:19	0
	988	2019-11-11 10:40:47	0	0.0715																														988	2020-01-17 16:01:44	0	0.1739										988	2020-02-04 08:23:20	0
	989	2019-11-11 10:40:48	0	0.0701																														989	2020-01-17 16:01:45	0	0.1776										989	2020-02-04 08:23:21	0
	990	2019-11-11 10:40:49	0	0.0689																														990	2020-01-17 16:01:46	0	0.1777										990	2020-02-04 08:23:22	0
	991	2019-11-11 10:40:50	0	0.0704																														991	2020-01-17 16:01:47	0	0.1762										991	2020-02-04 08:23:23	0
	992	2019-11-11 10:40:51	0	0.0708																														992	2020-01-17 16:01:48	0	0.1779										992	2020-02-04 08:23:24	0
	993	2019-11-11 10:40:52	0	0.0717																														993	2020-01-17 16:01:49	0	0.1777										993	2020-02-04 08:23:25	0
	994	2019-11-11 10:40:53	0	0.0707																														994	2020-01-17 16:01:50	0	0.1772										994	2020-02-04 08:23:26	0
	995	2019-11-11 10:40:54	0	0.0689																														995	2020-01-17 16:01:51	0	0.178										995	2020-02-04 08:23:27	0
	996	2019-11-11 10:40:55	0	0.0717																														996	2020-01-17 16:01:52	0	0.1793										996	2020-02-04 08:23:28	0
	997	2019-11-11 10:40:56	0	0.0704																														997	2020-01-17 16:01:53	0	0.1789										997	2020-02-04 08:23:29	0
	998	2019-11-11 10:40:57	0	0.0713																														998	2020-01-17 16:01:54	0	0.1794										998	2020-02-04 08:23:30	0
	999	2019-11-11 10:40:58	0	0.0699																														999	2020-01-17 16:01:55	0	0.1791										999	2020-02-04 08:23:31	0
	1000	2019-11-11 10:40:59	0	0.072																														1000	2020-01-17 16:01:56	0	0.1792										1000	2020-02-04 08:23:32	0
	1001	2019-11-11 10:41:00	0	0.071																														1001	2020-01-17 16:01:57	0	0.1802										1001	2020-02-04 08:23:33	0
	1002	2019-11-11 10:41:01	0	0.0713																														1002	2020-01-17 16:01:58	0	0.1775										1002	2020-02-04 08:23:34	0
	1003	2019-11-11 10:41:02	0	0.0678																														1003	2020-01-17 16:01:59	0	0.1779										1003	2020-02-04 08:23:35	0
	1004	2019-11-11 10:41:03	0	0.0659																														1004	2020-01-17 16:02:00	0	0.1795										1004	2020-02-04 08:23:36	0
	1005	2019-11-11 10:41:04	0	0.0704																														1005	2020-01-17 16:02:01	0	0.1773										1005	2020-02-04 08:23:37	0
	1006	2019-11-11 10:41:05	0	0.0689																														1006	2020-01-17 16:02:02	0	0.1804										1006	2020-02-04 08:23:38	0
	1007	2019-11-11 10:41:06	0	0.0702																														1007	2020-01-17 16:02:03	0	0.1779										1007	2020-02-04 08:23:39	0
	1008	2019-11-11 10:41:07	0	0.0678																														1008	2020-01-17 16:02:04	0	0.1772										1008	2020-02-04 08:23:40	0
	1009	2019-11-11 10:41:08	0	0.0693																														1009	2020-01-17 16:02:05	0	0.1774										1009	2020-02-04 08:23:41	0
	1010	2019-11-11 10:41:09	0	0.0707																														1010	2020-01-17 16:02:06	0	0.1778										1010	2020-02-04 08:23:42	0
	1011	2019-11-11 10:41:10	0	0.067																														1011	2020-01-17 16:02:07	0	0.1784										1011	2020-02-04 08:23:43	0
	1012	2019-11-11 10:41:11	0	0.0687																														1012	2020-01-17 16:02:08	0	0.1778										1012	2020-02-04 08:23:44	0
	1013	2019-11-11 10:41:12	0	0.068																														1013	2020-01-17 16:02:09	0	0.1789										1013	2020-02-04 08:23:45	0
	1014	2019-11-11 10:41:13	0	0.0699																														1014	2020-01-17 16:02:10	0	0.1775										1014	2020-02-04 08:23:46	0
	1015	2019-11-11 10:41:14	0	0.0684																														1015	2020-01-17 16:02:11	0	0.1771										1015	2020-02-04 08:23:47	0
	1016	2019-11-11 10:41:15	0	0.0688																														1016	2020-01-17 16:02:12	0	0.1782										1016	2020-02-04 08:23:48	0
	1017	2019-11-11 10:41:16	0	0.0677																														1017	2020-01-17 16:02:13	0	0.1756										1017	2020-02-04 08:23:49	0
	1018	2019-11-11 10:41:17	0	0.0683																														1018	2020-01-17 16:02:14	0	0.1759										1018	2020-02-04 08:23:50	0
	1019	2019-11-11 10:41:18	0	0.0698																														1019	2020-01-17 16:02:15	0	0.1768										1019	2020-02-04 08:23:51	0
	1020	2019-11-11 10:41:19	0	0.0682																														1020	2020-01-17 16:02:16	0	0.1748										1020	2020-02-04 08:23:52	0
	1021	2019-11-11 10:41:20	0	0.0677																														1021	2020-01-17 16:02:17	0	0.1757										1021	2020-02-04 08:23:53	0
	1022	2019-11-11 10:41:21	0	0.07																														1022	2020-01-17 16:02:18	0	0.1761										1022	2020-02-04 08:23:54	0
	1023	2019-11-11 10:41:22	0	0.0679																														1023	2020-01-17 16:02:19	0	0.1743										1023	2020-02-04 08:23:55	0
	1024	2019-11-11 10:41:23	0	0.0692																														1024	2020-01-17 16:02:20	0	0.1751										1024	2020-02-04 08:23:56	0
	1025	2019-11-11 10:41:24	0	0.0677																														1025	2020-01-17 16:02:21	0	0.1756										1025	2020-02-04 08:23:57	0
	1026	2019-11-11 10:41:25	0	0.0678																														1026	2020-01-17 16:02:22	0	0.1729										1026	2020-02-04 08:23:58	0
	1027	2019-11-11 10:41:26	0	0.0704																														1027	2020-01-17 16:02:23	0	0.1747										1027	2020-02-04 08:23:59	0
	1028	2019-11-11 10:41:27	0	0.0704																														1028	2020-01-17 16:02:24	0	0.1753										1028	2020-02-04 08:24:00	0
	1029	2019-11-11 10:41:28	0	0.0675																														1029	2020-01-17 16:02:25	0	0.1721										1029	2020-02-04 08:24:01	0
	1030	2019-11-11 10:41:29	0	0.0689																														1030	2020-01-17 16:02:26	0	0.1739										1030	2020-02-04 08:24:02	0
	1031	2019-11-11 10:41:30	0	0.0673																														1031	2020-01-17 16:02:27	0	0.1727										1031	2020-02-04 08:24:03	0
	1032	2019-11-11 10:41:31	0	0.0667																														1032	2020-01-17 16:02:28	0	0.1739										1032	2020-02-04 08:24:04	0
	1033	2019-11-11 10:41:32	0	0.0668																														1033	2020-01-17 16:02:29	0	0.1753										1033	2020-02-04 08:24:05	0
	1034	2019-11-11 10:41:33	0	0.0677																														1034	2020-01-17 16:02:30	0	0.1734										1034	2020-02-04 08:24:06	0
	1035	2019-11-11 10:41:34	0	0.0673																														1035	2020-01-17 16:02:31	0	0.1723										1035	2020-02-04 08:24:07	0
	1036	2019-11-11 10:41:35	0	0.0678																														1036	2020-01-17 16:02:32	0	0.1713										1036	2020-02-04 08:24:08	0
	1037	2019-11-11 10:41:36	0	0.0679																														1037	2020-01-17 16:02:33	0	0.1695										1037	2020-02-04 08:24:09	0
	1038	2019-11-11 10:41:37	0	0.0689																														1038	2020-01-17 16:02:34	0	0.1724										1038	2020-02-04 08:24:10	0
	1039	2019-11-11 10:41:38	0	0.0672																														1039	2020-01-17 16:02:35	0	0.1731										1039	2020-02-04 08:24:11	0
	1040	2019-11-11 10:41:39	0	0.0681																														1040	2020-01-17 16:02:36	0	0.1739										1040	2020-02-04 08:24:12	0
	1041	2019-11-11 10:41:40	0	0.0658																														1041	2020-01-17 16:02:37	0	0.1753										1041	2020-02-04 08:24:13	0
	1042	2019-11-11 10:41:41	0	0.0683																														1042	2020-01-17 16:02:38	0	0.1723										1042	2020-02-04 08:24:14	0
	1043	2019-11-11 10:41:42	0	0.0678																														1043	2020-01-17 16:02:39	0	0.1722										1043	2020-02-04 08:24:15	0
	1044	2019-11-11 10:41:43	0	0.0659																														1044	2020-01-17 16:02:40	0	0.1723										1044	2020-02-04 08:24:16	0
	1045	2019-11-11 10:41:44	0	0.0688																														1045	2020-01-17 16:02:41	0	0.1728										1045	2020-02-04 08:24:17	0
	1046	2019-11-11 10:41:45	0	0.0684																														1046	2020-01-17 16:02:42	0	0.1731										1046	2020-02-04 08:24:18	0
	1047	2019-11-11 10:41:46	0	0.0678																														1047	2020-01-17 16:02:43	0	0.1731										1047	2020-02-04 08:24:19	0
	1048	2019-11-11 10:41:47	0	0.0684																														1048	2020-01-17 16:02:44	0	0.1746										1048	2020-02-04 08:24:20	0
	1049	2019-11-11 10:41:48	0	0.0684																														1049	2020-01-17 16:02:45	0	0.1727										1049	2020-02-04 08:24:21	0
	1050	2019-11-11 10:41:49	0	0.0682																														1050	2020-01-17 16:02:46	0	0.1729										1050	2020-02-04 08:24:22	0
	1051	2019-11-11 10:41:50	0	0.0687																														1051	2020-01-17 16:02:47	0	0.1724										1051	2020-02-04 08:24:23	0
	1052	2019-11-11 10:41:51	0	0.0687																														1052	2020-01-17 16:02:48	0	0.1748										1052	2020-02-04 08:24:24	0
	1053	2019-11-11 10:41:52	0	0.0655																														1053	2020-01-17 16:02:49	0	0.1744										1053	2020-02-04 08:24:25	0
	1054	2019-11-11 10:41:53	0	0.0679																														1054	2020-01-17 16:02:50	0	0.1752										1054	2020-02-04 08:24:26	0
	1055	2019-11-11 10:41:54	0	0.0671																														1055	2020-01-17 16:02:51	0	0.1743										1055	2020-02-04 08:24:27	0
	1056	2019-11-11 10:41:55	0	0.0668																														1056	2020-01-17 16:02:52	0	0.1748										1056	2020-02-04 08:24:28	0
	1057	2019-11-11 10:41:56	0	0.0689																														1057	2020-01-17 16:02:53	0	0.1743										1057	2020-02-04 08:24:29	0
	1058	2019-11-11 10:41:57	0	0.0676																														1058	2020-01-17 16:02:54	0	0.1739										1058	2020-02-04 08:24:30	0
	1059	2019-11-11 10:41:58	0	0.0669																														1059	2020-01-17 16:02:55	0	0.1732										1059	2020-02-04 08:24:31	0
	1060	2019-11-11 10:41:59	0	0.0682																														1060	2020-01-17 16:02:56	0	0.1749										1060	2020-02-04 08:24:32	0
	1061	2019-11-11 10:42:00	0	0.0705																														1061	2020-01-17 16:02:57	0	0.1762										1061	2020-02-04 08:24:33	0
	1062	2019-11-11 10:42:01	0	0.0679																														1062	2020-01-17 16:02:58	0	0.1751										1062	2020-02-04 08:24:34	0
	1063	2019-11-11 10:42:02	0	0.0707																														1063	2020-01-17 16:02:59	0	0.1757										1063	2020-02-04 08:24:35	0
	1064	2019-11-11 10:42:03	0	0.0684																														1064	2020-01-17 16:03:00	0	0.1758										1064	2020-02-04 08:24:36	0
	1065	2019-11-11 10:42:04	0	0.0684																														1065	2020-01-17 16:03:01	0	0.1767										1065	2020-02-04 08:24:37	0
	1066	2019-11-11 10:42:05	0	0.0692																														1066	2020-01-17 16:03:02	0	0.1768										1066	2020-02-04 08:24:38	0
	1067	2019-11-11 10:42:06	0	0.067																														1067	2020-01-17 16:03:03	0	0.1761										1067	2020-02-04 08:24:39	0
	1068	2019-11-11 10:42:07	0	0.0696																														1068	2020-01-17 16:03:04	0	0.1774										1068	2020-02-04 08:24:40	0
	1069	2019-11-11 10:42:08	0	0.0692																														1069	2020-01-17 16:03:05	0	0.175										1069	2020-02-04 08:24:41	0
	1070	2019-11-11 10:42:09	0	0.0672																														1070	2020-01-17 16:03:06	0	0.1759										1070	2020-02-04 08:24:42	0
	1071	2019-11-11 10:42:10	0	0.072																														1071	2020-01-17 16:03:07	0	0.1767										1071	2020-02-04 08:24:43	0
	1072	2019-11-11 10:42:11	0	0.0702																														1072	2020-01-17 16:03:08	0	0.1771										1072	2020-02-04 08:24:44	0
	1073	2019-11-11 10:42:12	0	0.0726																														1073	2020-01-17 16:03:09	0	0.177										1073	2020-02-04 08:24:45	0
	1074	2019-11-11 10:42:13	0	0.0708																														1074	2020-01-17 16:03:10	0	0.1772										1074	2020-02-04 08:24:46	0
	1075	2019-11-11 10:42:14	0	0.0698																														1075	2020-01-17 16:03:11	0	0.1801										1075	2020-02-04 08:24:47	0
	1076	2019-11-11 10:42:15	0	0.0724																														1076	2020-01-17 16:03:12	0	0.1793										1076	2020-02-04 08:24:48	0
	1077	2019-11-11 10:42:16	0	0.0703																														1077	2020-01-17 16:03:13	0	0.1784										1077	2020-02-04 08:24:49	0
	1078	2019-11-11 10:42:17	0	0.0709																														1078	2020-01-17 16:03:14	0	0.1792										1078	2020-02-04 08:24:50	0
	1079	2019-11-11 10:42:18	0	0.0711																														1079	2020-01-17 16:03:15	0	0.1797										1079	2020-02-04 08:24:51	0
	1080	2019-11-11 10:42:19	0	0.0701																														1080	2020-01-17 16:03:16	0	0.1764										1080	2020-02-04 08:24:52	0
	1081	2019-11-11 10:42:20	0	0.0708																														1081	2020-01-17 16:03:17	0	0.1774										1081	2020-02-04 08:24:53	0
	1082	2019-11-11 10:42:21	0	0.0707																														1082	2020-01-17 16:03:18	0	0.1766										1082	2020-02-04 08:24:54	0
	1083	2019-11-11 10:42:22	0	0.0466																														1083	2020-01-17 16:03:19	0	0.1775										1083	2020-02-04 08:24:55	0
	1084	2019-11-11 10:42:23	0	0.0516																														1084	2020-01-17 16:03:20	0	0.1769										1084	2020-02-04 08:24:56	0
	1085	2019-11-11 10:42:24	0	0.0548																														1085	2020-01-17 16:03:21	0	0.1787										1085	2020-02-04 08:24:57	0
	1086	2019-11-11 10:42:25	0	0.0563																														1086	2020-01-17 16:03:22	0	0.1787										1086	2020-02-04 08:24:58	0
	1087	2019-11-11 10:42:26	0	0.0563																														1087	2020-01-17 16:03:23	0	0.1767										1087	2020-02-04 08:24:59	0
	1088	2019-11-11 10:42:27	0	0.0561																														1088	2020-01-17 16:03:24	0	0.1781										1088	2020-02-04 08:25:00	0
	1089	2019-11-11 10:42:28	0	0.0563																														1089	2020-01-17 16:03:25	0	0.1787										1089	2020-02-04 08:25:01	0
	1090	2019-11-11 10:42:29	0	0.0563																														1090	2020-01-17 16:03:26	0	0.1786										1090	2020-02-04 08:25:02	0
	1091	2019-11-11 10:42:30	0	0.0545																														1091	2020-01-17 16:03:27	0	0.1785										1091	2020-02-04 08:25:03	0
	1092	2019-11-11 10:42:31	0	0.0551																														1092	2020-01-17 16:03:28	0	0.177										1092	2020-02-04 08:25:04	0
	1093	2019-11-11 10:42:32	0	0.0525																														1093	2020-01-17 16:03:29	0	0.1775										1093	2020-02-04 08:25:05	0
	1094	2019-11-11 10:42:33	0	0.0532																														1094	2020-01-17 16:03:30	0	0.1775										1094	2020-02-04 08:25:06	0
	1095	2019-11-11 10:42:34	0	0.051																														1095	2020-01-17 16:03:31	0	0.1767										1095	2020-02-04 08:25:07	0
	1096	2019-11-11 10:42:35	0	0.0529																														1096	2020-01-17 16:03:32	0	0.1778										1096	2020-02-04 08:25:08	0
	1097	2019-11-11 10:42:36	0	0.0504																														1097	2020-01-17 16:03:33	0	0.1758										1097	2020-02-04 08:25:09	0
	1098	2019-11-11 10:42:37	0	0.0509																														1098	2020-01-17 16:03:34	0	0.177										1098	2020-02-04 08:25:10	0
	1099	2019-11-11 10:42:38	0	0.05																														1099	2020-01-17 16:03:35	0	0.1783										1099	2020-02-04 08:25:11	0
	1100	2019-11-11 10:42:39	0	0.0499																														1100	2020-01-17 16:03:36	0	0.1761										1100	2020-02-04 08:25:12	0
	1101	2019-11-11 10:42:40	0	0.0464																														1101	2020-01-17 16:03:37	0	0.1761										1101	2020-02-04 08:25:13	0
	1102	2019-11-11 10:42:41	0	0.0478																														1102	2020-01-17 16:03:38	0	0.1775										1102	2020-02-04 08:25:14	0
	1103	2019-11-11 10:42:42	0	0.047																														1103	2020-01-17 16:03:39	0	0.1782										1103	2020-02-04 08:25:15	0
	1104	2019-11-11 10:42:43	0	0.0467																														1104	2020-01-17 16:03:40	0	0.1786										1104	2020-02-04 08:25:16	0
	1105	2019-11-11 10:42:44	0	0.0466																														1105	2020-01-17 16:03:41	0	0.1757										1105	2020-02-04 08:25:17	0
	1106	2019-11-11 10:42:45	0	0.0455																														1106	2020-01-17 16:03:42	0	0.1718										1106	2020-02-04 08:25:18	0
	1107	2019-11-11 10:42:46	0	0.0465																														1107	2020-01-17 16:03:43	0	0.1758										1107	2020-02-04 08:25:19	0
	1108	2019-11-11 10:42:47	0	0.0461																														1108	2020-01-17 16:03:44	0	0.1774										1108	2020-02-04 08:25:20	0
	1109	2019-11-11 10:42:48	0	0.0461																														1109	2020-01-17 16:03:45	0	0.1749										1109	2020-02-04 08:25:21	0
	1110	2019-11-11 10:42:49	0	0.0456																														1110	2020-01-17 16:03:46	0	0.1761										1110	2020-02-04 08:25:22	0
	1111	2019-11-11 10:42:50	0	0.0457																														1111	2020-01-17 16:03:47	0	0.1746										1111	2020-02-04 08:25:23	0
	1112	2019-11-11 10:42:51	0	0.0472																														1112	2020-01-17 16:03:48	0	0.1744										1112	2020-02-04 08:25:24	0
	1113	2019-11-11 10:42:52	0	0.0495																														1113	2020-01-17 16:03:49	0	0.1767										1113	2020-02-04 08:25:25	0
	1114	2019-11-11 10:42:53	0	0.046																														1114	2020-01-17 16:03:50	0	0.1755										1114	2020-02-04 08:25:26	0
	1115	2019-11-11 10:42:54	0	0.0454																														1115	2020-01-17 16:03:51	0	0.1736										1115	2020-02-04 08:25:27	0
	1116	2019-11-11 10:42:55	0	0.0475																														1116	2020-01-17 16:03:52	0	0.1726										1116	2020-02-04 08:25:28	0
																																		1117	2020-01-17 16:03:53	0	0.1734										1117	2020-02-04 08:25:29	0
																																		1118	2020-01-17 16:03:54	0	0.1718										1118	2020-02-04 08:25:30	0
																																		1119	2020-01-17 16:03:55	0	0.1738										1119	2020-02-04 08:25:31	0
																																		1120	2020-01-17 16:03:56	0	0.1725										1120	2020-02-04 08:25:32	0
																																		1121	2020-01-17 16:03:57	0	0.1731										1121	2020-02-04 08:25:33	0
																																		1122	2020-01-17 16:03:58	0	0.1716										1122	2020-02-04 08:25:34	0
																																		1123	2020-01-17 16:03:59	0	0.1711										1123	2020-02-04 08:25:35	0
																																		1124	2020-01-17 16:04:00	0	0.1705										1124	2020-02-04 08:25:36	0
																																		1125	2020-01-17 16:04:01	0	0.1721										1125	2020-02-04 08:25:37	0
																																		1126	2020-01-17 16:04:02	0	0.1724										1126	2020-02-04 08:25:38	0
																																		1127	2020-01-17 16:04:03	0	0.1701										1127	2020-02-04 08:25:39	0
																																		1128	2020-01-17 16:04:04	0	0.1702										1128	2020-02-04 08:25:40	0
																																		1129	2020-01-17 16:04:05	0	0.1724										1129	2020-02-04 08:25:41	0
																																		1130	2020-01-17 16:04:06	0	0.169										1130	2020-02-04 08:25:42	0
																																		1131	2020-01-17 16:04:07	0	0.1716										1131	2020-02-04 08:25:43	0
																																		1132	2020-01-17 16:04:08	0	0.1719										1132	2020-02-04 08:25:44	0
																																		1133	2020-01-17 16:04:09	0	0.1706										1133	2020-02-04 08:25:45	0
																																		1134	2020-01-17 16:04:10	0	0.1711										1134	2020-02-04 08:25:46	0
																																		1135	2020-01-17 16:04:11	0	0.1701										1135	2020-02-04 08:25:47	0
																																		1136	2020-01-17 16:04:12	0	0.1713										1136	2020-02-04 08:25:48	0
																																		1137	2020-01-17 16:04:13	0	0.1716										1137	2020-02-04 08:25:49	0
																																		1138	2020-01-17 16:04:14	0	0.173										1138	2020-02-04 08:25:50	0
																																		1139	2020-01-17 16:04:15	0	0.1691										1139	2020-02-04 08:25:51	0
																																		1140	2020-01-17 16:04:16	0	0.1714										1140	2020-02-04 08:25:52	0
																																		1141	2020-01-17 16:04:17	0	0.1714										1141	2020-02-04 08:25:53	0
																																		1142	2020-01-17 16:04:18	0	0.1739										1142	2020-02-04 08:25:54	0
																																		1143	2020-01-17 16:04:19	0	0.1736										1143	2020-02-04 08:25:55	0
																																		1144	2020-01-17 16:04:20	0	0.1746										1144	2020-02-04 08:25:56	0
																																		1145	2020-01-17 16:04:21	0	0.1721										1145	2020-02-04 08:25:57	0
																																		1146	2020-01-17 16:04:22	0	0.1716										1146	2020-02-04 08:25:58	0
																																		1147	2020-01-17 16:04:23	0	0.1749										1147	2020-02-04 08:25:59	0
																																		1148	2020-01-17 16:04:24	0	0.1739										1148	2020-02-04 08:26:00	0
																																		1149	2020-01-17 16:04:25	0	0.1736										1149	2020-02-04 08:26:01	0
																																		1150	2020-01-17 16:04:26	0	0.1721										1150	2020-02-04 08:26:02	0
																																		1151	2020-01-17 16:04:27	0	0.1744										1151	2020-02-04 08:26:03	0
																																		1152	2020-01-17 16:04:28	0	0.174										1152	2020-02-04 08:26:04	0
																																		1153	2020-01-17 16:04:29	0	0.174										1153	2020-02-04 08:26:05	0
																																		1154	2020-01-17 16:04:30	0	0.1741										1154	2020-02-04 08:26:06	0
																																		1155	2020-01-17 16:04:31	0	0.1739										1155	2020-02-04 08:26:07	0
																																		1156	2020-01-17 16:04:32	0	0.1776										1156	2020-02-04 08:26:08	0
																																		1157	2020-01-17 16:04:33	0	0.1728										1157	2020-02-04 08:26:09	0
																																		1158	2020-01-17 16:04:34	0	0.1739										1158	2020-02-04 08:26:10	0
																																		1159	2020-01-17 16:04:35	0	0.1746										1159	2020-02-04 08:26:11	0
																																		1160	2020-01-17 16:04:36	0	0.1754										1160	2020-02-04 08:26:12	0
																																		1161	2020-01-17 16:04:37	0	0.1741										1161	2020-02-04 08:26:13	0
																																		1162	2020-01-17 16:04:38	0	0.1744										1162	2020-02-04 08:26:14	0
																																		1163	2020-01-17 16:04:39	0	0.1715										1163	2020-02-04 08:26:15	0
																																		1164	2020-01-17 16:04:40	0	0.1744										1164	2020-02-04 08:26:16	0
																																		1165	2020-01-17 16:04:41	0	0.175										1165	2020-02-04 08:26:17	0
																																		1166	2020-01-17 16:04:42	0	0.1774										1166	2020-02-04 08:26:18	0
																																		1167	2020-01-17 16:04:43	0	0.1745										1167	2020-02-04 08:26:19	0
																																		1168	2020-01-17 16:04:44	0	0.1751										1168	2020-02-04 08:26:20	0
																																		1169	2020-01-17 16:04:45	0	0.1769										1169	2020-02-04 08:26:21	0
																																		1170	2020-01-17 16:04:46	0	0.1749										1170	2020-02-04 08:26:22	0
																																		1171	2020-01-17 16:04:47	0	0.177										1171	2020-02-04 08:26:23	0
																																		1172	2020-01-17 16:04:48	0	0.1762										1172	2020-02-04 08:26:24	0
																																		1173	2020-01-17 16:04:49	0	0.1746										1173	2020-02-04 08:26:25	0
																																		1174	2020-01-17 16:04:50	0	0.1756										1174	2020-02-04 08:26:26	0
																																		1175	2020-01-17 16:04:51	0	0.1756										1175	2020-02-04 08:26:27	0
																																		1176	2020-01-17 16:04:52	0	0.1749										1176	2020-02-04 08:26:28	0
																																		1177	2020-01-17 16:04:53	0	0.1753										1177	2020-02-04 08:26:29	0
																																		1178	2020-01-17 16:04:54	0	0.1741										1178	2020-02-04 08:26:30	0
																																		1179	2020-01-17 16:04:55	0	0.1746										1179	2020-02-04 08:26:31	0
																																		1180	2020-01-17 16:04:56	0	0.1754										1180	2020-02-04 08:26:32	0
																																		1181	2020-01-17 16:04:57	0	0.1749										1181	2020-02-04 08:26:33	0
																																		1182	2020-01-17 16:04:58	0	0.1757										1182	2020-02-04 08:26:34	0
																																		1183	2020-01-17 16:04:59	0	0.1751										1183	2020-02-04 08:26:35	0
																																		1184	2020-01-17 16:05:00	0	0.1763										1184	2020-02-04 08:26:36	0
																																		1185	2020-01-17 16:05:01	0	0.1753										1185	2020-02-04 08:26:37	0
																																		1186	2020-01-17 16:05:02	0	0.173										1186	2020-02-04 08:26:38	0
																																		1187	2020-01-17 16:05:03	0	0.1762										1187	2020-02-04 08:26:39	0
																																		1188	2020-01-17 16:05:04	0	0.1771										1188	2020-02-04 08:26:40	0
																																		1189	2020-01-17 16:05:05	0	0.1744										1189	2020-02-04 08:26:41	0
																																		1190	2020-01-17 16:05:06	0	0.1744										1190	2020-02-04 08:26:42	0
																																		1191	2020-01-17 16:05:07	0	0.1728										1191	2020-02-04 08:26:43	0
																																		1192	2020-01-17 16:05:08	0	0.1757										1192	2020-02-04 08:26:44	0
																																		1193	2020-01-17 16:05:09	0	0.1746										1193	2020-02-04 08:26:45	0
																																		1194	2020-01-17 16:05:10	0	0.1743										1194	2020-02-04 08:26:46	0
																																		1195	2020-01-17 16:05:11	0	0.1716										1195	2020-02-04 08:26:47	0
																																		1196	2020-01-17 16:05:12	0	0.1753										1196	2020-02-04 08:26:48	0
																																		1197	2020-01-17 16:05:13	0	0.1731										1197	2020-02-04 08:26:49	0
																																		1198	2020-01-17 16:05:14	0	0.1739										1198	2020-02-04 08:26:50	0
																																		1199	2020-01-17 16:05:15	0	0.1725										1199	2020-02-04 08:26:51	0
																																		1200	2020-01-17 16:05:16	0	0.1746										1200	2020-02-04 08:26:52	0
																																		1201	2020-01-17 16:05:17	0	0.1721										1201	2020-02-04 08:26:53	0
																																		1202	2020-01-17 16:05:18	0	0.1736										1202	2020-02-04 08:26:54	0
																																		1203	2020-01-17 16:05:19	0	0.1733										1203	2020-02-04 08:26:55	0
																																		1204	2020-01-17 16:05:20	0	0.1749										1204	2020-02-04 08:26:56	0
																																		1205	2020-01-17 16:05:21	0	0.1731										1205	2020-02-04 08:26:57	0
																																		1206	2020-01-17 16:05:22	0	0.1723										1206	2020-02-04 08:26:58	0
																																		1207	2020-01-17 16:05:23	0	0.1736										1207	2020-02-04 08:26:59	0
																																		1208	2020-01-17 16:05:24	0	0.1706										1208	2020-02-04 08:27:00	0
																																		1209	2020-01-17 16:05:25	0	0.1718										1209	2020-02-04 08:27:01	0
																																		1210	2020-01-17 16:05:26	0	0.173										1210	2020-02-04 08:27:02	0
																																		1211	2020-01-17 16:05:27	0	0.1713										1211	2020-02-04 08:27:03	0
																																		1212	2020-01-17 16:05:28	0	0.1701										1212	2020-02-04 08:27:04	0
																																		1213	2020-01-17 16:05:29	0	0.1721										1213	2020-02-04 08:27:05	0
																																		1214	2020-01-17 16:05:30	0	0.1734										1214	2020-02-04 08:27:06	0
																																		1215	2020-01-17 16:05:31	0	0.1716										1215	2020-02-04 08:27:07	0
																																		1216	2020-01-17 16:05:32	0	0.1713										1216	2020-02-04 08:27:08	0
																																		1217	2020-01-17 16:05:33	0	0.1714										1217	2020-02-04 08:27:09	0
																																		1218	2020-01-17 16:05:34	0	0.171										1218	2020-02-04 08:27:10	0
																																		1219	2020-01-17 16:05:35	0	0.1716										1219	2020-02-04 08:27:11	0
																																		1220	2020-01-17 16:05:36	0	0.1713										1220	2020-02-04 08:27:12	0
																																		1221	2020-01-17 16:05:37	0	0.1727										1221	2020-02-04 08:27:13	0
																																		1222	2020-01-17 16:05:38	0	0.1707										1222	2020-02-04 08:27:14	0
																																		1223	2020-01-17 16:05:39	0	0.1699										1223	2020-02-04 08:27:15	0
																																		1224	2020-01-17 16:05:40	0	0.171										1224	2020-02-04 08:27:16	0
																																		1225	2020-01-17 16:05:41	0	0.1745										1225	2020-02-04 08:27:17	0
																																		1226	2020-01-17 16:05:42	0	0.1752										1226	2020-02-04 08:27:18	0
																																		1227	2020-01-17 16:05:43	0	0.1724										1227	2020-02-04 08:27:19	0
																																		1228	2020-01-17 16:05:44	0	0.1696										1228	2020-02-04 08:27:20	0
																																		1229	2020-01-17 16:05:45	0	0.1725										1229	2020-02-04 08:27:21	0
																																		1230	2020-01-17 16:05:46	0	0.169										1230	2020-02-04 08:27:22	0
																																		1231	2020-01-17 16:05:47	0	0.1708										1231	2020-02-04 08:27:23	0
																																		1232	2020-01-17 16:05:48	0	0.1705										1232	2020-02-04 08:27:24	0
																																		1233	2020-01-17 16:05:49	0	0.1685										1233	2020-02-04 08:27:25	0
																																		1234	2020-01-17 16:05:50	0	0.1705										1234	2020-02-04 08:27:26	0
																																		1235	2020-01-17 16:05:51	0	0.1695										1235	2020-02-04 08:27:27	0
																																		1236	2020-01-17 16:05:52	0	0.1713										1236	2020-02-04 08:27:28	0
																																		1237	2020-01-17 16:05:53	0	0.1714										1237	2020-02-04 08:27:29	0
																																		1238	2020-01-17 16:05:54	0	0.1691										1238	2020-02-04 08:27:30	0
																																		1239	2020-01-17 16:05:55	0	0.1728										1239	2020-02-04 08:27:31	0
																																		1240	2020-01-17 16:05:56	0	0.1695										1240	2020-02-04 08:27:32	0
																																		1241	2020-01-17 16:05:57	0	0.1712										1241	2020-02-04 08:27:33	0
																																		1242	2020-01-17 16:05:58	0	0.1726										1242	2020-02-04 08:27:34	0
																																		1243	2020-01-17 16:05:59	0	0.1713										1243	2020-02-04 08:27:35	0
																																		1244	2020-01-17 16:06:00	0	0.1716										1244	2020-02-04 08:27:36	0
																																		1245	2020-01-17 16:06:01	0	0.1726										1245	2020-02-04 08:27:37	0
																																		1246	2020-01-17 16:06:02	0	0.1706										1246	2020-02-04 08:27:38	0
																																		1247	2020-01-17 16:06:03	0	0.1721										1247	2020-02-04 08:27:39	0
																																		1248	2020-01-17 16:06:04	0	0.1728										1248	2020-02-04 08:27:40	0
																																		1249	2020-01-17 16:06:05	0	0.173										1249	2020-02-04 08:27:41	0
																																		1250	2020-01-17 16:06:06	0	0.1709										1250	2020-02-04 08:27:42	0
																																		1251	2020-01-17 16:06:07	0	0.1725										1251	2020-02-04 08:27:43	0
																																		1252	2020-01-17 16:06:08	0	0.1719										1252	2020-02-04 08:27:44	0
																																		1253	2020-01-17 16:06:09	0	0.1722										1253	2020-02-04 08:27:45	0
																																		1254	2020-01-17 16:06:10	0	0.17										1254	2020-02-04 08:27:46	0
																																		1255	2020-01-17 16:06:11	0	0.1712										1255	2020-02-04 08:27:47	0
																																		1256	2020-01-17 16:06:12	0	0.174										1256	2020-02-04 08:27:48	0
																																		1257	2020-01-17 16:06:13	0	0.1714										1257	2020-02-04 08:27:49	0
																																		1258	2020-01-17 16:06:14	0	0.1706										1258	2020-02-04 08:27:50	0
																																		1259	2020-01-17 16:06:15	0	0.1719										1259	2020-02-04 08:27:51	0
																																		1260	2020-01-17 16:06:16	0	0.1708										1260	2020-02-04 08:27:52	0
																																		1261	2020-01-17 16:06:17	0	0.1721										1261	2020-02-04 08:27:53	0
																																		1262	2020-01-17 16:06:18	0	0.1728										1262	2020-02-04 08:27:54	0
																																		1263	2020-01-17 16:06:19	0	0.1728										1263	2020-02-04 08:27:55	0
																																		1264	2020-01-17 16:06:20	0	0.1719										1264	2020-02-04 08:27:56	0
																																		1265	2020-01-17 16:06:21	0	0.1711										1265	2020-02-04 08:27:57	0
																																		1266	2020-01-17 16:06:22	0	0.1712										1266	2020-02-04 08:27:58	0
																																		1267	2020-01-17 16:06:23	0	0.1717										1267	2020-02-04 08:27:59	0
																																		1268	2020-01-17 16:06:24	0	0.1727										1268	2020-02-04 08:28:00	0
																																		1269	2020-01-17 16:06:25	0	0.1716										1269	2020-02-04 08:28:01	0
																																		1270	2020-01-17 16:06:26	0	0.1705										1270	2020-02-04 08:28:02	0
																																		1271	2020-01-17 16:06:27	0	0.1731										1271	2020-02-04 08:28:03	0
																																		1272	2020-01-17 16:06:28	0	0.1708										1272	2020-02-04 08:28:04	0
																																		1273	2020-01-17 16:06:29	0	0.1714										1273	2020-02-04 08:28:05	0
																																		1274	2020-01-17 16:06:30	0	0.1716										1274	2020-02-04 08:28:06	0
																																		1275	2020-01-17 16:06:31	0	0.1716										1275	2020-02-04 08:28:07	0
																																		1276	2020-01-17 16:06:32	0	0.1725										1276	2020-02-04 08:28:08	0
																																		1277	2020-01-17 16:06:33	0	0.1719										1277	2020-02-04 08:28:09	0
																																		1278	2020-01-17 16:06:34	0	0.1725										1278	2020-02-04 08:28:10	0
																																		1279	2020-01-17 16:06:35	0	0.1729										1279	2020-02-04 08:28:11	0
																																		1280	2020-01-17 16:06:36	0	0.173										1280	2020-02-04 08:28:12	0
																																		1281	2020-01-17 16:06:37	0	0.1715										1281	2020-02-04 08:28:13	0
																																		1282	2020-01-17 16:06:38	0	0.1734										1282	2020-02-04 08:28:14	0
																																		1283	2020-01-17 16:06:39	0	0.1716										1283	2020-02-04 08:28:15	0
																																		1284	2020-01-17 16:06:40	0	0.1721										1284	2020-02-04 08:28:16	0
																																		1285	2020-01-17 16:06:41	0	0.1731										1285	2020-02-04 08:28:17	0
																																		1286	2020-01-17 16:06:42	0	0.1735										1286	2020-02-04 08:28:18	0
																																		1287	2020-01-17 16:06:43	0	0.1708										1287	2020-02-04 08:28:19	0
																																		1288	2020-01-17 16:06:44	0	0.1733										1288	2020-02-04 08:28:20	0
																																		1289	2020-01-17 16:06:45	0	0.1724										1289	2020-02-04 08:28:21	0
																																		1290	2020-01-17 16:06:46	0	0.1722										1290	2020-02-04 08:28:22	0
																																		1291	2020-01-17 16:06:47	0	0.1758										1291	2020-02-04 08:28:23	0
																																		1292	2020-01-17 16:06:48	0	0.1734										1292	2020-02-04 08:28:24	0
																																		1293	2020-01-17 16:06:49	0	0.1736										1293	2020-02-04 08:28:25	0
																																		1294	2020-01-17 16:06:50	0	0.1713										1294	2020-02-04 08:28:26	0
																																		1295	2020-01-17 16:06:51	0	0.1725										1295	2020-02-04 08:28:27	0
																																		1296	2020-01-17 16:06:52	0	0.1749										1296	2020-02-04 08:28:28	0
																																		1297	2020-01-17 16:06:53	0	0.1705										1297	2020-02-04 08:28:29	0
																																		1298	2020-01-17 16:06:54	0	0.1718										1298	2020-02-04 08:28:30	0
																																		1299	2020-01-17 16:06:55	0	0.1716										1299	2020-02-04 08:28:31	0
																																		1300	2020-01-17 16:06:56	0	0.1721										1300	2020-02-04 08:28:32	0
																																		1301	2020-01-17 16:06:57	0	0.1731										1301	2020-02-04 08:28:33	0
																																		1302	2020-01-17 16:06:58	0	0.1733										1302	2020-02-04 08:28:34	0
																																		1303	2020-01-17 16:06:59	0	0.1726										1303	2020-02-04 08:28:35	0
																																		1304	2020-01-17 16:07:00	0	0.1721										1304	2020-02-04 08:28:36	0
																																		1305	2020-01-17 16:07:01	0	0.173										1305	2020-02-04 08:28:37	0
																																		1306	2020-01-17 16:07:02	0	0.1701										1306	2020-02-04 08:28:38	0
																																		1307	2020-01-17 16:07:03	0	0.1741										1307	2020-02-04 08:28:39	0
																																		1308	2020-01-17 16:07:04	0	0.1736										1308	2020-02-04 08:28:40	0
																																		1309	2020-01-17 16:07:05	0	0.1724										1309	2020-02-04 08:28:41	0
																																		1310	2020-01-17 16:07:06	0	0.1743										1310	2020-02-04 08:28:42	0
																																		1311	2020-01-17 16:07:07	0	0.1726										1311	2020-02-04 08:28:43	0
																																		1312	2020-01-17 16:07:08	0	0.1717										1312	2020-02-04 08:28:44	0
																																		1313	2020-01-17 16:07:09	0	0.1741										1313	2020-02-04 08:28:45	0
																																		1314	2020-01-17 16:07:10	0	0.174										1314	2020-02-04 08:28:46	0
																																		1315	2020-01-17 16:07:11	0	0.1752										1315	2020-02-04 08:28:47	0
																																		1316	2020-01-17 16:07:12	0	0.1725										1316	2020-02-04 08:28:48	0
																																		1317	2020-01-17 16:07:13	0	0.1731										1317	2020-02-04 08:28:49	0
																																		1318	2020-01-17 16:07:14	0	0.1753										1318	2020-02-04 08:28:50	0
																																		1319	2020-01-17 16:07:15	0	0.1722										1319	2020-02-04 08:28:51	0
																																		1320	2020-01-17 16:07:16	0	0.1748										1320	2020-02-04 08:28:52	0
																																		1321	2020-01-17 16:07:17	0	0.1726										1321	2020-02-04 08:28:53	0
																																		1322	2020-01-17 16:07:18	0	0.1735										1322	2020-02-04 08:28:54	0
																																		1323	2020-01-17 16:07:19	0	0.1719										1323	2020-02-04 08:28:55	0
																																		1324	2020-01-17 16:07:20	0	0.1718										1324	2020-02-04 08:28:56	0
																																		1325	2020-01-17 16:07:21	0	0.1741										1325	2020-02-04 08:28:57	0
																																		1326	2020-01-17 16:07:22	0	0.1706										1326	2020-02-04 08:28:58	0
																																		1327	2020-01-17 16:07:23	0	0.1716										1327	2020-02-04 08:28:59	0
																																		1328	2020-01-17 16:07:24	0	0.1749										1328	2020-02-04 08:29:00	0
																																		1329	2020-01-17 16:07:25	0	0.1721										1329	2020-02-04 08:29:01	0
																																		1330	2020-01-17 16:07:26	0	0.1731										1330	2020-02-04 08:29:02	0
																																		1331	2020-01-17 16:07:27	0	0.1757										1331	2020-02-04 08:29:03	0
																																		1332	2020-01-17 16:07:28	0	0.1739										1332	2020-02-04 08:29:04	0
																																		1333	2020-01-17 16:07:29	0	0.1732										1333	2020-02-04 08:29:05	0
																																		1334	2020-01-17 16:07:30	0	0.1731										1334	2020-02-04 08:29:06	0
																																		1335	2020-01-17 16:07:31	0	0.1722										1335	2020-02-04 08:29:07	0
																																		1336	2020-01-17 16:07:32	0	0.1739										1336	2020-02-04 08:29:08	0
																																		1337	2020-01-17 16:07:33	0	0.1736										1337	2020-02-04 08:29:09	0
																																		1338	2020-01-17 16:07:34	0	0.1736										1338	2020-02-04 08:29:10	0
																																		1339	2020-01-17 16:07:35	0	0.1729										1339	2020-02-04 08:29:11	0
																																		1340	2020-01-17 16:07:36	0	0.1743										1340	2020-02-04 08:29:12	0
																																		1341	2020-01-17 16:07:37	0	0.1743										1341	2020-02-04 08:29:13	0
																																		1342	2020-01-17 16:07:38	0	0.1729										1342	2020-02-04 08:29:14	0
																																		1343	2020-01-17 16:07:39	0	0.1753										1343	2020-02-04 08:29:15	0
																																		1344	2020-01-17 16:07:40	0	0.1733										1344	2020-02-04 08:29:16	0
																																		1345	2020-01-17 16:07:41	0	0.1769										1345	2020-02-04 08:29:17	0
																																		1346	2020-01-17 16:07:42	0	0.17										1346	2020-02-04 08:29:18	0
																																		1347	2020-01-17 16:07:43	0	0.1731										1347	2020-02-04 08:29:19	0
																																		1348	2020-01-17 16:07:44	0	0.1711										1348	2020-02-04 08:29:20	0
																																		1349	2020-01-17 16:07:45	0	0.1728										1349	2020-02-04 08:29:21	0
																																		1350	2020-01-17 16:07:46	0	0.1714										1350	2020-02-04 08:29:22	0
																																		1351	2020-01-17 16:07:47	0	0.1736										1351	2020-02-04 08:29:23	0
																																		1352	2020-01-17 16:07:48	0	0.1739										1352	2020-02-04 08:29:24	0
																																		1353	2020-01-17 16:07:49	0	0.1733										1353	2020-02-04 08:29:25	0
																																		1354	2020-01-17 16:07:50	0	0.174										1354	2020-02-04 08:29:26	0
																																		1355	2020-01-17 16:07:51	0	0.1735										1355	2020-02-04 08:29:27	0
																																		1356	2020-01-17 16:07:52	0	0.1737										1356	2020-02-04 08:29:28	0
																																		1357	2020-01-17 16:07:53	0	0.1741										1357	2020-02-04 08:29:29	0
																																		1358	2020-01-17 16:07:54	0	0.175										1358	2020-02-04 08:29:30	0
																																		1359	2020-01-17 16:07:55	0	0.1721										1359	2020-02-04 08:29:31	0
																																		1360	2020-01-17 16:07:56	0	0.1744										1360	2020-02-04 08:29:32	0
																																		1361	2020-01-17 16:07:57	0	0.1747										1361	2020-02-04 08:29:33	0
																																		1362	2020-01-17 16:07:58	0	0.172										1362	2020-02-04 08:29:34	0
																																		1363	2020-01-17 16:07:59	0	0.1735										1363	2020-02-04 08:29:35	0
																																		1364	2020-01-17 16:08:00	0	0.1743										1364	2020-02-04 08:29:36	0
																																		1365	2020-01-17 16:08:01	0	0.1756										1365	2020-02-04 08:29:37	0
																																		1366	2020-01-17 16:08:02	0	0.1722										1366	2020-02-04 08:29:38	0
																																		1367	2020-01-17 16:08:03	0	0.1745										1367	2020-02-04 08:29:39	0
																																		1368	2020-01-17 16:08:04	0	0.1766										1368	2020-02-04 08:29:40	0
																																		1369	2020-01-17 16:08:05	0	0.1743										1369	2020-02-04 08:29:41	0
																																		1370	2020-01-17 16:08:06	0	0.1747										1370	2020-02-04 08:29:42	0
																																		1371	2020-01-17 16:08:07	0	0.1758										1371	2020-02-04 08:29:43	0
																																		1372	2020-01-17 16:08:08	0	0.1735										1372	2020-02-04 08:29:44	0
																																		1373	2020-01-17 16:08:09	0	0.1773										1373	2020-02-04 08:29:45	0
																																		1374	2020-01-17 16:08:10	0	0.1761										1374	2020-02-04 08:29:46	0
																																		1375	2020-01-17 16:08:11	0	0.1734										1375	2020-02-04 08:29:47	0
																																		1376	2020-01-17 16:08:12	0	0.1732										1376	2020-02-04 08:29:48	0
																																		1377	2020-01-17 16:08:13	0	0.1739										1377	2020-02-04 08:29:49	0
																																		1378	2020-01-17 16:08:14	0	0.1731										1378	2020-02-04 08:29:50	0
																																		1379	2020-01-17 16:08:15	0	0.1739										1379	2020-02-04 08:29:51	0
																																		1380	2020-01-17 16:08:16	0	0.1753										1380	2020-02-04 08:29:52	0
																																		1381	2020-01-17 16:08:17	0	0.1735										1381	2020-02-04 08:29:53	0
																																		1382	2020-01-17 16:08:18	0	0.1745										1382	2020-02-04 08:29:54	0
																																		1383	2020-01-17 16:08:19	0	0.1725										1383	2020-02-04 08:29:55	0
																																		1384	2020-01-17 16:08:20	0	0.1776										1384	2020-02-04 08:29:56	0
																																		1385	2020-01-17 16:08:21	0	0.1721										1385	2020-02-04 08:29:57	0
																																		1386	2020-01-17 16:08:22	0	0.173										1386	2020-02-04 08:29:58	0
																																		1387	2020-01-17 16:08:23	0	0.1749										1387	2020-02-04 08:29:59	0
																																		1388	2020-01-17 16:08:24	0	0.1733										1388	2020-02-04 08:30:00	0
																																		1389	2020-01-17 16:08:25	0	0.1744										1389	2020-02-04 08:30:01	0
																																		1390	2020-01-17 16:08:26	0	0.1708										1390	2020-02-04 08:30:02	0
																																		1391	2020-01-17 16:08:27	0	0.1735										1391	2020-02-04 08:30:03	0
																																		1392	2020-01-17 16:08:28	0	0.1725										1392	2020-02-04 08:30:04	0
																																		1393	2020-01-17 16:08:29	0	0.1722										1393	2020-02-04 08:30:05	0
																																		1394	2020-01-17 16:08:30	0	0.1756										1394	2020-02-04 08:30:06	0
																																		1395	2020-01-17 16:08:31	0	0.1738										1395	2020-02-04 08:30:07	0
																																		1396	2020-01-17 16:08:32	0	0.1751										1396	2020-02-04 08:30:08	0
																																		1397	2020-01-17 16:08:33	0	0.1728										1397	2020-02-04 08:30:09	0
																																		1398	2020-01-17 16:08:34	0	0.1732										1398	2020-02-04 08:30:10	0
																																		1399	2020-01-17 16:08:35	0	0.175										1399	2020-02-04 08:30:11	0
																																		1400	2020-01-17 16:08:36	0	0.1735										1400	2020-02-04 08:30:12	0
																																		1401	2020-01-17 16:08:37	0	0.1745										1401	2020-02-04 08:30:13	0
																																		1402	2020-01-17 16:08:38	0	0.1735										1402	2020-02-04 08:30:14	0
																																		1403	2020-01-17 16:08:39	0	0.174										1403	2020-02-04 08:30:15	0
																																		1404	2020-01-17 16:08:40	0	0.174										1404	2020-02-04 08:30:16	0
																																		1405	2020-01-17 16:08:41	0	0.1753										1405	2020-02-04 08:30:17	0
																																		1406	2020-01-17 16:08:42	0	0.1721										1406	2020-02-04 08:30:18	0
																																		1407	2020-01-17 16:08:43	0	0.1727										1407	2020-02-04 08:30:19	0
																																		1408	2020-01-17 16:08:44	0	0.1755										1408	2020-02-04 08:30:20	0
																																		1409	2020-01-17 16:08:45	0	0.1725										1409	2020-02-04 08:30:21	0
																																		1410	2020-01-17 16:08:46	0	0.1767										1410	2020-02-04 08:30:22	0
																																		1411	2020-01-17 16:08:47	0	0.1731										1411	2020-02-04 08:30:23	0
																																		1412	2020-01-17 16:08:48	0	0.1748										1412	2020-02-04 08:30:24	0
																																		1413	2020-01-17 16:08:49	0	0.1767										1413	2020-02-04 08:30:25	0
																																		1414	2020-01-17 16:08:50	0	0.1752										1414	2020-02-04 08:30:26	0
																																		1415	2020-01-17 16:08:51	0	0.1772										1415	2020-02-04 08:30:27	0
																																		1416	2020-01-17 16:08:52	0	0.1736										1416	2020-02-04 08:30:28	0
																																		1417	2020-01-17 16:08:53	0	0.1734										1417	2020-02-04 08:30:29	0
																																		1418	2020-01-17 16:08:54	0	0.1751										1418	2020-02-04 08:30:30	0
																																		1419	2020-01-17 16:08:55	0	0.1732										1419	2020-02-04 08:30:31	0
																																		1420	2020-01-17 16:08:56	0	0.1752										1420	2020-02-04 08:30:32	0
																																		1421	2020-01-17 16:08:57	0	0.1735										1421	2020-02-04 08:30:33	0
																																		1422	2020-01-17 16:08:58	0	0.1761										1422	2020-02-04 08:30:34	0
																																		1423	2020-01-17 16:08:59	0	0.1736										1423	2020-02-04 08:30:35	0
																																		1424	2020-01-17 16:09:00	0	0.1753										1424	2020-02-04 08:30:36	0
																																		1425	2020-01-17 16:09:01	0	0.1731										1425	2020-02-04 08:30:37	0
																																		1426	2020-01-17 16:09:02	0	0.1733										1426	2020-02-04 08:30:38	0
																																		1427	2020-01-17 16:09:03	0	0.1726										1427	2020-02-04 08:30:39	0
																																		1428	2020-01-17 16:09:04	0	0.1733										1428	2020-02-04 08:30:40	0
																																		1429	2020-01-17 16:09:05	0	0.1759										1429	2020-02-04 08:30:41	0
																																		1430	2020-01-17 16:09:06	0	0.1736										1430	2020-02-04 08:30:42	0
																																		1431	2020-01-17 16:09:07	0	0.1746										1431	2020-02-04 08:30:43	0
																																		1432	2020-01-17 16:09:08	0	0.1759										1432	2020-02-04 08:30:44	0
																																		1433	2020-01-17 16:09:09	0	0.1733										1433	2020-02-04 08:30:45	0
																																		1434	2020-01-17 16:09:10	0	0.1732										1434	2020-02-04 08:30:46	0
																																		1435	2020-01-17 16:09:11	0	0.1734										1435	2020-02-04 08:30:47	0
																																		1436	2020-01-17 16:09:12	0	0.1744										1436	2020-02-04 08:30:48	0
																																		1437	2020-01-17 16:09:13	0	0.1729										1437	2020-02-04 08:30:49	0
																																		1438	2020-01-17 16:09:14	0	0.1736										1438	2020-02-04 08:30:50	0
																																		1439	2020-01-17 16:09:15	0	0.1724										1439	2020-02-04 08:30:51	0
																																		1440	2020-01-17 16:09:16	0	0.1727										1440	2020-02-04 08:30:52	0
																																		1441	2020-01-17 16:09:17	0	0.1741										1441	2020-02-04 08:30:53	0
																																		1442	2020-01-17 16:09:18	0	0.1741										1442	2020-02-04 08:30:54	0
																																		1443	2020-01-17 16:09:19	0	0.1731										1443	2020-02-04 08:30:55	0
																																		1444	2020-01-17 16:09:20	0	0.1753										1444	2020-02-04 08:30:56	0
																																		1445	2020-01-17 16:09:21	0	0.1741										1445	2020-02-04 08:30:57	0
																																		1446	2020-01-17 16:09:22	0	0.1744										1446	2020-02-04 08:30:58	0
																																		1447	2020-01-17 16:09:23	0	0.175										1447	2020-02-04 08:30:59	0
																																		1448	2020-01-17 16:09:24	0	0.1708										1448	2020-02-04 08:31:00	0
																																		1449	2020-01-17 16:09:25	0	0.1739										1449	2020-02-04 08:31:01	0
																																		1450	2020-01-17 16:09:26	0	0.1738										1450	2020-02-04 08:31:02	0
																																		1451	2020-01-17 16:09:27	0	0.1727										1451	2020-02-04 08:31:03	0
																																		1452	2020-01-17 16:09:28	0	0.1719										1452	2020-02-04 08:31:04	0
																																		1453	2020-01-17 16:09:29	0	0.1706										1453	2020-02-04 08:31:05	0
																																		1454	2020-01-17 16:09:30	0	0.1772										1454	2020-02-04 08:31:06	0
																																		1455	2020-01-17 16:09:31	0	0.1737										1455	2020-02-04 08:31:07	0
																																		1456	2020-01-17 16:09:32	0	0.175										1456	2020-02-04 08:31:08	0
																																		1457	2020-01-17 16:09:33	0	0.173										1457	2020-02-04 08:31:09	0
																																		1458	2020-01-17 16:09:34	0	0.1726										1458	2020-02-04 08:31:10	0
																																		1459	2020-01-17 16:09:35	0	0.173										1459	2020-02-04 08:31:11	0
																																		1460	2020-01-17 16:09:36	0	0.1739										1460	2020-02-04 08:31:12	0
																																		1461	2020-01-17 16:09:37	0	0.1729										1461	2020-02-04 08:31:13	0
																																		1462	2020-01-17 16:09:38	0	0.173										1462	2020-02-04 08:31:14	0
																																		1463	2020-01-17 16:09:39	0	0.1729										1463	2020-02-04 08:31:15	0
																																		1464	2020-01-17 16:09:40	0	0.1729										1464	2020-02-04 08:31:16	0
																																		1465	2020-01-17 16:09:41	0	0.1736										1465	2020-02-04 08:31:17	0
																																		1466	2020-01-17 16:09:42	0	0.1759										1466	2020-02-04 08:31:18	0
																																		1467	2020-01-17 16:09:43	0	0.1744										1467	2020-02-04 08:31:19	0
																																		1468	2020-01-17 16:09:44	0	0.1727										1468	2020-02-04 08:31:20	0
																																		1469	2020-01-17 16:09:45	0	0.1736										1469	2020-02-04 08:31:21	0
																																		1470	2020-01-17 16:09:46	0	0.1728										1470	2020-02-04 08:31:22	0
																																		1471	2020-01-17 16:09:47	0	0.1735										1471	2020-02-04 08:31:23	0
																																		1472	2020-01-17 16:09:48	0	0.1744										1472	2020-02-04 08:31:24	0
																																		1473	2020-01-17 16:09:49	0	0.1752										1473	2020-02-04 08:31:25	0
																																		1474	2020-01-17 16:09:50	0	0.1744										1474	2020-02-04 08:31:26	0
																																		1475	2020-01-17 16:09:51	0	0.1731										1475	2020-02-04 08:31:27	0
																																		1476	2020-01-17 16:09:52	0	0.1731										1476	2020-02-04 08:31:28	0
																																		1477	2020-01-17 16:09:53	0	0.1736										1477	2020-02-04 08:31:29	0
																																		1478	2020-01-17 16:09:54	0	0.1727										1478	2020-02-04 08:31:30	0
																																		1479	2020-01-17 16:09:55	0	0.1736										1479	2020-02-04 08:31:31	0
																																		1480	2020-01-17 16:09:56	0	0.1756										1480	2020-02-04 08:31:32	0
																																		1481	2020-01-17 16:09:57	0	0.1736										1481	2020-02-04 08:31:33	0
																																		1482	2020-01-17 16:09:58	0	0.1743										1482	2020-02-04 08:31:34	0
																																		1483	2020-01-17 16:09:59	0	0.1754										1483	2020-02-04 08:31:35	0
																																		1484	2020-01-17 16:10:00	0	0.1746										1484	2020-02-04 08:31:36	0
																																		1485	2020-01-17 16:10:01	0	0.1755										1485	2020-02-04 08:31:37	0
																																		1486	2020-01-17 16:10:02	0	0.1721										1486	2020-02-04 08:31:38	0
																																		1487	2020-01-17 16:10:03	0	0.1745										1487	2020-02-04 08:31:39	0
																																		1488	2020-01-17 16:10:04	0	0.1728										1488	2020-02-04 08:31:40	0
																																		1489	2020-01-17 16:10:05	0	0.1745										1489	2020-02-04 08:31:41	0
																																		1490	2020-01-17 16:10:06	0	0.1748										1490	2020-02-04 08:31:42	0
																																		1491	2020-01-17 16:10:07	0	0.1745										1491	2020-02-04 08:31:43	0
																																		1492	2020-01-17 16:10:08	0	0.1758										1492	2020-02-04 08:31:44	0
																																		1493	2020-01-17 16:10:09	0	0.1756										1493	2020-02-04 08:31:45	0
																																		1494	2020-01-17 16:10:10	0	0.1755										1494	2020-02-04 08:31:46	0
																																		1495	2020-01-17 16:10:11	0	0.1764										1495	2020-02-04 08:31:47	0
																																		1496	2020-01-17 16:10:12	0	0.1736										1496	2020-02-04 08:31:48	0
																																		1497	2020-01-17 16:10:13	0	0.1738										1497	2020-02-04 08:31:49	0
																																		1498	2020-01-17 16:10:14	0	0.1771										1498	2020-02-04 08:31:50	0
																																		1499	2020-01-17 16:10:15	0	0.1741										1499	2020-02-04 08:31:51	0
																																		1500	2020-01-17 16:10:16	0	0.1757										1500	2020-02-04 08:31:52	0
																																		1501	2020-01-17 16:10:17	0	0.1739										1501	2020-02-04 08:31:53	0
																																		1502	2020-01-17 16:10:18	0	0.1756										1502	2020-02-04 08:31:54	0
																																		1503	2020-01-17 16:10:19	0	0.1741										1503	2020-02-04 08:31:55	0
																																		1504	2020-01-17 16:10:20	0	0.1739										1504	2020-02-04 08:31:56	0
																																		1505	2020-01-17 16:10:21	0	0.1761										1505	2020-02-04 08:31:57	0
																																		1506	2020-01-17 16:10:22	0	0.1739										1506	2020-02-04 08:31:58	0
																																		1507	2020-01-17 16:10:23	0	0.1746										1507	2020-02-04 08:31:59	0
																																		1508	2020-01-17 16:10:24	0	0.1769										1508	2020-02-04 08:32:00	0
																																		1509	2020-01-17 16:10:25	0	0.1744										1509	2020-02-04 08:32:01	0
																																		1510	2020-01-17 16:10:26	0	0.1762										1510	2020-02-04 08:32:02	0
																																		1511	2020-01-17 16:10:27	0	0.1771										1511	2020-02-04 08:32:03	0
																																		1512	2020-01-17 16:10:28	0	0.1744										1512	2020-02-04 08:32:04	0
																																		1513	2020-01-17 16:10:29	0	0.1748										1513	2020-02-04 08:32:05	0
																																		1514	2020-01-17 16:10:30	0	0.1744										1514	2020-02-04 08:32:06	0
																																		1515	2020-01-17 16:10:31	0	0.1754										1515	2020-02-04 08:32:07	0
																																		1516	2020-01-17 16:10:32	0	0.1747										1516	2020-02-04 08:32:08	0
																																		1517	2020-01-17 16:10:33	0	0.1736										1517	2020-02-04 08:32:09	0
																																		1518	2020-01-17 16:10:34	0	0.1753										1518	2020-02-04 08:32:10	0
																																		1519	2020-01-17 16:10:35	0	0.1757										1519	2020-02-04 08:32:11	0
																																		1520	2020-01-17 16:10:36	0	0.1746										1520	2020-02-04 08:32:12	0
																																		1521	2020-01-17 16:10:37	0	0.1759										1521	2020-02-04 08:32:13	0
																																		1522	2020-01-17 16:10:38	0	0.1757										1522	2020-02-04 08:32:14	0
																																		1523	2020-01-17 16:10:39	0	0.174										1523	2020-02-04 08:32:15	0
																																		1524	2020-01-17 16:10:40	0	0.1751										1524	2020-02-04 08:32:16	0
																																		1525	2020-01-17 16:10:41	0	0.1741										1525	2020-02-04 08:32:17	0
																																		1526	2020-01-17 16:10:42	0	0.1735										1526	2020-02-04 08:32:18	0
																																		1527	2020-01-17 16:10:43	0	0.1765										1527	2020-02-04 08:32:19	0
																																		1528	2020-01-17 16:10:44	0	0.1764										1528	2020-02-04 08:32:20	0
																																		1529	2020-01-17 16:10:45	0	0.173										1529	2020-02-04 08:32:21	0
																																		1530	2020-01-17 16:10:46	0	0.1764										1530	2020-02-04 08:32:22	0
																																		1531	2020-01-17 16:10:47	0	0.1733										1531	2020-02-04 08:32:23	0
																																		1532	2020-01-17 16:10:48	0	0.1744										1532	2020-02-04 08:32:24	0
																																		1533	2020-01-17 16:10:49	0	0.1745										1533	2020-02-04 08:32:25	0
																																		1534	2020-01-17 16:10:50	0	0.173										1534	2020-02-04 08:32:26	0
																																		1535	2020-01-17 16:10:51	0	0.1759										1535	2020-02-04 08:32:27	0
																																		1536	2020-01-17 16:10:52	0	0.1746										1536	2020-02-04 08:32:28	0
																																		1537	2020-01-17 16:10:53	0	0.1762										1537	2020-02-04 08:32:29	0
																																		1538	2020-01-17 16:10:54	0	0.1736										1538	2020-02-04 08:32:30	0
																																		1539	2020-01-17 16:10:55	0	0.1754										1539	2020-02-04 08:32:31	0
																																		1540	2020-01-17 16:10:56	0	0.1776										1540	2020-02-04 08:32:32	0
																																		1541	2020-01-17 16:10:57	0	0.1763										1541	2020-02-04 08:32:33	0
																																		1542	2020-01-17 16:10:58	0	0.1756										1542	2020-02-04 08:32:34	0
																																		1543	2020-01-17 16:10:59	0	0.1745										1543	2020-02-04 08:32:35	0
																																		1544	2020-01-17 16:11:00	0	0.1745										1544	2020-02-04 08:32:36	0
																																		1545	2020-01-17 16:11:01	0	0.174										1545	2020-02-04 08:32:37	0
																																		1546	2020-01-17 16:11:02	0	0.1746										1546	2020-02-04 08:32:38	0
																																		1547	2020-01-17 16:11:03	0	0.1743										1547	2020-02-04 08:32:39	0
																																		1548	2020-01-17 16:11:04	0	0.1746										1548	2020-02-04 08:32:40	0
																																		1549	2020-01-17 16:11:05	0	0.1741										1549	2020-02-04 08:32:41	0
																																		1550	2020-01-17 16:11:06	0	0.1759										1550	2020-02-04 08:32:42	0
																																		1551	2020-01-17 16:11:07	0	0.1747										1551	2020-02-04 08:32:43	0
																																		1552	2020-01-17 16:11:08	0	0.1756										1552	2020-02-04 08:32:44	0
																																		1553	2020-01-17 16:11:09	0	0.1765										1553	2020-02-04 08:32:45	0
																																		1554	2020-01-17 16:11:10	0	0.177										1554	2020-02-04 08:32:46	0
																																		1555	2020-01-17 16:11:11	0	0.1763										1555	2020-02-04 08:32:47	0
																																		1556	2020-01-17 16:11:12	0	0.1743										1556	2020-02-04 08:32:48	0
																																		1557	2020-01-17 16:11:13	0	0.1741										1557	2020-02-04 08:32:49	0
																																		1558	2020-01-17 16:11:14	0	0.1757										1558	2020-02-04 08:32:50	0
																																		1559	2020-01-17 16:11:15	0	0.173										1559	2020-02-04 08:32:51	0
																																		1560	2020-01-17 16:11:16	0	0.1776										1560	2020-02-04 08:32:52	0
																																		1561	2020-01-17 16:11:17	0	0.1767										1561	2020-02-04 08:32:53	0
																																		1562	2020-01-17 16:11:18	0	0.1762										1562	2020-02-04 08:32:54	0
																																		1563	2020-01-17 16:11:19	0	0.1739										1563	2020-02-04 08:32:55	0
																																		1564	2020-01-17 16:11:20	0	0.1756										1564	2020-02-04 08:32:56	0
																																		1565	2020-01-17 16:11:21	0	0.1744										1565	2020-02-04 08:32:57	0
																																		1566	2020-01-17 16:11:22	0	0.1784										1566	2020-02-04 08:32:58	0
																																		1567	2020-01-17 16:11:23	0	0.1758										1567	2020-02-04 08:32:59	0
																																		1568	2020-01-17 16:11:24	0	0.1748										1568	2020-02-04 08:33:00	0
																																		1569	2020-01-17 16:11:25	0	0.176										1569	2020-02-04 08:33:01	0
																																		1570	2020-01-17 16:11:26	0	0.1752										1570	2020-02-04 08:33:02	0
																																		1571	2020-01-17 16:11:27	0	0.175										1571	2020-02-04 08:33:03	0
																																		1572	2020-01-17 16:11:28	0	0.177										1572	2020-02-04 08:33:04	0
																																		1573	2020-01-17 16:11:29	0	0.1736										1573	2020-02-04 08:33:05	0
																																		1574	2020-01-17 16:11:30	0	0.176										1574	2020-02-04 08:33:06	0
																																		1575	2020-01-17 16:11:31	0	0.1756										1575	2020-02-04 08:33:07	0
																																		1576	2020-01-17 16:11:32	0	0.175										1576	2020-02-04 08:33:08	0
																																		1577	2020-01-17 16:11:33	0	0.1752										1577	2020-02-04 08:33:09	0
																																		1578	2020-01-17 16:11:34	0	0.1744										1578	2020-02-04 08:33:10	0
																																		1579	2020-01-17 16:11:35	0	0.1745										1579	2020-02-04 08:33:11	0
																																		1580	2020-01-17 16:11:36	0	0.1759										1580	2020-02-04 08:33:12	0
																																		1581	2020-01-17 16:11:37	0	0.1751										1581	2020-02-04 08:33:13	0
																																		1582	2020-01-17 16:11:38	0	0.1773										1582	2020-02-04 08:33:14	0
																																		1583	2020-01-17 16:11:39	0	0.1762										1583	2020-02-04 08:33:15	0
																																		1584	2020-01-17 16:11:40	0	0.1773										1584	2020-02-04 08:33:16	0
																																		1585	2020-01-17 16:11:41	0	0.1769										1585	2020-02-04 08:33:17	0
																																		1586	2020-01-17 16:11:42	0	0.1726										1586	2020-02-04 08:33:18	0
																																		1587	2020-01-17 16:11:43	0	0.1744										1587	2020-02-04 08:33:19	0
																																		1588	2020-01-17 16:11:44	0	0.177										1588	2020-02-04 08:33:20	0
																																		1589	2020-01-17 16:11:45	0	0.1759										1589	2020-02-04 08:33:21	0
																																		1590	2020-01-17 16:11:46	0	0.1764										1590	2020-02-04 08:33:22	0
																																		1591	2020-01-17 16:11:47	0	0.1757										1591	2020-02-04 08:33:23	0
																																		1592	2020-01-17 16:11:48	0	0.1733										1592	2020-02-04 08:33:24	0
																																		1593	2020-01-17 16:11:49	0	0.1747										1593	2020-02-04 08:33:25	0
																																		1594	2020-01-17 16:11:50	0	0.1778										1594	2020-02-04 08:33:26	0
																																		1595	2020-01-17 16:11:51	0	0.1753										1595	2020-02-04 08:33:27	0
																																		1596	2020-01-17 16:11:52	0	0.1764										1596	2020-02-04 08:33:28	0
																																		1597	2020-01-17 16:11:53	0	0.1761										1597	2020-02-04 08:33:29	0
																																		1598	2020-01-17 16:11:54	0	0.175										1598	2020-02-04 08:33:30	0
																																		1599	2020-01-17 16:11:55	0	0.1758										1599	2020-02-04 08:33:31	0
																																		1600	2020-01-17 16:11:56	0	0.1754										1600	2020-02-04 08:33:32	0
																																		1601	2020-01-17 16:11:57	0	0.1753										1601	2020-02-04 08:33:33	0
																																		1602	2020-01-17 16:11:58	0	0.1786										1602	2020-02-04 08:33:34	0
																																		1603	2020-01-17 16:11:59	0	0.1748										1603	2020-02-04 08:33:35	0
																																		1604	2020-01-17 16:12:00	0	0.1753										1604	2020-02-04 08:33:36	0
																																		1605	2020-01-17 16:12:01	0	0.1767										1605	2020-02-04 08:33:37	0
																																		1606	2020-01-17 16:12:02	0	0.1767										1606	2020-02-04 08:33:38	0
																																		1607	2020-01-17 16:12:03	0	0.1746										1607	2020-02-04 08:33:39	0
																																		1608	2020-01-17 16:12:04	0	0.1757										1608	2020-02-04 08:33:40	0
																																		1609	2020-01-17 16:12:05	0	0.1766										1609	2020-02-04 08:33:41	0
																																		1610	2020-01-17 16:12:06	0	0.1766										1610	2020-02-04 08:33:42	0
																																		1611	2020-01-17 16:12:07	0	0.1734										1611	2020-02-04 08:33:43	0
																																		1612	2020-01-17 16:12:08	0	0.1748										1612	2020-02-04 08:33:44	0
																																		1613	2020-01-17 16:12:09	0	0.1758										1613	2020-02-04 08:33:45	0
																																		1614	2020-01-17 16:12:10	0	0.1768										1614	2020-02-04 08:33:46	0
																																		1615	2020-01-17 16:12:11	0	0.1751										1615	2020-02-04 08:33:47	0
																																		1616	2020-01-17 16:12:12	0	0.1737										1616	2020-02-04 08:33:48	0
																																		1617	2020-01-17 16:12:13	0	0.1748										1617	2020-02-04 08:33:49	0
																																		1618	2020-01-17 16:12:14	0	0.1773										1618	2020-02-04 08:33:50	0
																																		1619	2020-01-17 16:12:15	0	0.1767										1619	2020-02-04 08:33:51	0
																																		1620	2020-01-17 16:12:16	0	0.1762										1620	2020-02-04 08:33:52	0
																																		1621	2020-01-17 16:12:17	0	0.1753										1621	2020-02-04 08:33:53	0
																																		1622	2020-01-17 16:12:18	0	0.1756										1622	2020-02-04 08:33:54	0
																																		1623	2020-01-17 16:12:19	0	0.1776										1623	2020-02-04 08:33:55	0
																																		1624	2020-01-17 16:12:20	0	0.1766										1624	2020-02-04 08:33:56	0
																																		1625	2020-01-17 16:12:21	0	0.1767										1625	2020-02-04 08:33:57	0
																																		1626	2020-01-17 16:12:22	0	0.1745										1626	2020-02-04 08:33:58	0
																																		1627	2020-01-17 16:12:23	0	0.1753										1627	2020-02-04 08:33:59	0
																																		1628	2020-01-17 16:12:24	0	0.1756										1628	2020-02-04 08:34:00	0
																																		1629	2020-01-17 16:12:25	0	0.174										1629	2020-02-04 08:34:01	0
																																		1630	2020-01-17 16:12:26	0	0.1747										1630	2020-02-04 08:34:02	0
																																		1631	2020-01-17 16:12:27	0	0.1767										1631	2020-02-04 08:34:03	0
																																		1632	2020-01-17 16:12:28	0	0.1748										1632	2020-02-04 08:34:04	0
																																		1633	2020-01-17 16:12:29	0	0.1759										1633	2020-02-04 08:34:05	0
																																		1634	2020-01-17 16:12:30	0	0.1776										1634	2020-02-04 08:34:06	0
																																		1635	2020-01-17 16:12:31	0	0.176										1635	2020-02-04 08:34:07	0
																																		1636	2020-01-17 16:12:32	0	0.1741										1636	2020-02-04 08:34:08	0
																																		1637	2020-01-17 16:12:33	0	0.1763										1637	2020-02-04 08:34:09	0
																																		1638	2020-01-17 16:12:34	0	0.1773										1638	2020-02-04 08:34:10	0
																																		1639	2020-01-17 16:12:35	0	0.1768										1639	2020-02-04 08:34:11	0
																																		1640	2020-01-17 16:12:36	0	0.1768										1640	2020-02-04 08:34:12	0
																																		1641	2020-01-17 16:12:37	0	0.176										1641	2020-02-04 08:34:13	0
																																		1642	2020-01-17 16:12:38	0	0.1769										1642	2020-02-04 08:34:14	0
																																		1643	2020-01-17 16:12:39	0	0.1769										1643	2020-02-04 08:34:15	0
																																		1644	2020-01-17 16:12:40	0	0.1778										1644	2020-02-04 08:34:16	0
																																		1645	2020-01-17 16:12:41	0	0.1764										1645	2020-02-04 08:34:17	0
																																		1646	2020-01-17 16:12:42	0	0.1743										1646	2020-02-04 08:34:18	0
																																		1647	2020-01-17 16:12:43	0	0.1771										1647	2020-02-04 08:34:19	0
																																		1648	2020-01-17 16:12:44	0	0.1764										1648	2020-02-04 08:34:20	0
																																		1649	2020-01-17 16:12:45	0	0.175										1649	2020-02-04 08:34:21	0
																																		1650	2020-01-17 16:12:46	0	0.1769										1650	2020-02-04 08:34:22	0
																																		1651	2020-01-17 16:12:47	0	0.1755										1651	2020-02-04 08:34:23	0
																																		1652	2020-01-17 16:12:48	0	0.1755										1652	2020-02-04 08:34:24	0
																																		1653	2020-01-17 16:12:49	0	0.1765										1653	2020-02-04 08:34:25	0
																																		1654	2020-01-17 16:12:50	0	0.1771										1654	2020-02-04 08:34:26	0
																																		1655	2020-01-17 16:12:51	0	0.1768										1655	2020-02-04 08:34:27	0
																																		1656	2020-01-17 16:12:52	0	0.1757										1656	2020-02-04 08:34:28	0
																																		1657	2020-01-17 16:12:53	0	0.1761										1657	2020-02-04 08:34:29	0
																																		1658	2020-01-17 16:12:54	0	0.1753										1658	2020-02-04 08:34:30	0
																																		1659	2020-01-17 16:12:55	0	0.1773										1659	2020-02-04 08:34:31	0
																																		1660	2020-01-17 16:12:56	0	0.1745										1660	2020-02-04 08:34:32	0
																																		1661	2020-01-17 16:12:57	0	0.1754										1661	2020-02-04 08:34:33	0
																																		1662	2020-01-17 16:12:58	0	0.1772										1662	2020-02-04 08:34:34	0
																																		1663	2020-01-17 16:12:59	0	0.1766										1663	2020-02-04 08:34:35	0
																																		1664	2020-01-17 16:13:00	0	0.1748										1664	2020-02-04 08:34:36	0
																																		1665	2020-01-17 16:13:01	0	0.1736										1665	2020-02-04 08:34:37	0
																																		1666	2020-01-17 16:13:02	0	0.1769										1666	2020-02-04 08:34:38	0
																																		1667	2020-01-17 16:13:03	0	0.1747										1667	2020-02-04 08:34:39	0
																																		1668	2020-01-17 16:13:04	0	0.1754										1668	2020-02-04 08:34:40	0
																																		1669	2020-01-17 16:13:05	0	0.1775										1669	2020-02-04 08:34:41	0
																																		1670	2020-01-17 16:13:06	0	0.1738										1670	2020-02-04 08:34:42	0
																																		1671	2020-01-17 16:13:07	0	0.1765										1671	2020-02-04 08:34:43	0
																																		1672	2020-01-17 16:13:08	0	0.1761										1672	2020-02-04 08:34:44	0
																																		1673	2020-01-17 16:13:09	0	0.1747										1673	2020-02-04 08:34:45	0
																																		1674	2020-01-17 16:13:10	0	0.1763										1674	2020-02-04 08:34:46	0
																																		1675	2020-01-17 16:13:11	0	0.1758										1675	2020-02-04 08:34:47	0
																																		1676	2020-01-17 16:13:12	0	0.1772										1676	2020-02-04 08:34:48	0
																																		1677	2020-01-17 16:13:13	0	0.1757										1677	2020-02-04 08:34:49	0
																																		1678	2020-01-17 16:13:14	0	0.1754										1678	2020-02-04 08:34:50	0
																																		1679	2020-01-17 16:13:15	0	0.1759										1679	2020-02-04 08:34:51	0
																																		1680	2020-01-17 16:13:16	0	0.1764										1680	2020-02-04 08:34:52	0
																																		1681	2020-01-17 16:13:17	0	0.1769										1681	2020-02-04 08:34:53	0
																																		1682	2020-01-17 16:13:18	0	0.1766										1682	2020-02-04 08:34:54	0
																																		1683	2020-01-17 16:13:19	0	0.1752										1683	2020-02-04 08:34:55	0
																																		1684	2020-01-17 16:13:20	0	0.1754										1684	2020-02-04 08:34:56	0
																																		1685	2020-01-17 16:13:21	0	0.1758										1685	2020-02-04 08:34:57	0
																																		1686	2020-01-17 16:13:22	0	0.1761										1686	2020-02-04 08:34:58	0
																																		1687	2020-01-17 16:13:23	0	0.175										1687	2020-02-04 08:34:59	0
																																		1688	2020-01-17 16:13:24	0	0.1778										1688	2020-02-04 08:35:00	0
																																		1689	2020-01-17 16:13:25	0	0.1772										1689	2020-02-04 08:35:01	0
																																		1690	2020-01-17 16:13:26	0	0.1756										1690	2020-02-04 08:35:02	0
																																		1691	2020-01-17 16:13:27	0	0.1773										1691	2020-02-04 08:35:03	0
																																		1692	2020-01-17 16:13:28	0	0.1757										1692	2020-02-04 08:35:04	0
																																		1693	2020-01-17 16:13:29	0	0.1781										1693	2020-02-04 08:35:05	0
																																		1694	2020-01-17 16:13:30	0	0.1761										1694	2020-02-04 08:35:06	0
																																		1695	2020-01-17 16:13:31	0	0.1758										1695	2020-02-04 08:35:07	0
																																		1696	2020-01-17 16:13:32	0	0.1764										1696	2020-02-04 08:35:08	0
																																		1697	2020-01-17 16:13:33	0	0.1764										1697	2020-02-04 08:35:09	0
																																		1698	2020-01-17 16:13:34	0	0.1778										1698	2020-02-04 08:35:10	0
																																		1699	2020-01-17 16:13:35	0	0.1759										1699	2020-02-04 08:35:11	0
																																		1700	2020-01-17 16:13:36	0	0.1784										1700	2020-02-04 08:35:12	0
																																		1701	2020-01-17 16:13:37	0	0.1758										1701	2020-02-04 08:35:13	0
																																		1702	2020-01-17 16:13:38	0	0.1764										1702	2020-02-04 08:35:14	0
																																		1703	2020-01-17 16:13:39	0	0.1779										1703	2020-02-04 08:35:15	0
																																		1704	2020-01-17 16:13:40	0	0.1778										1704	2020-02-04 08:35:16	0
																																		1705	2020-01-17 16:13:41	0	0.1774										1705	2020-02-04 08:35:17	0
																																		1706	2020-01-17 16:13:42	0	0.1776										1706	2020-02-04 08:35:18	0
																																		1707	2020-01-17 16:13:43	0	0.1756										1707	2020-02-04 08:35:19	0
																																		1708	2020-01-17 16:13:44	0	0.1774										1708	2020-02-04 08:35:20	0
																																		1709	2020-01-17 16:13:45	0	0.1769										1709	2020-02-04 08:35:21	0
																																		1710	2020-01-17 16:13:46	0	0.1763										1710	2020-02-04 08:35:22	0
																																		1711	2020-01-17 16:13:47	0	0.1747										1711	2020-02-04 08:35:23	0
																																		1712	2020-01-17 16:13:48	0	0.1764										1712	2020-02-04 08:35:24	0
																																		1713	2020-01-17 16:13:49	0	0.1752										1713	2020-02-04 08:35:25	0
																																		1714	2020-01-17 16:13:50	0	0.178										1714	2020-02-04 08:35:26	0
																																		1715	2020-01-17 16:13:51	0	0.1768										1715	2020-02-04 08:35:27	0
																																		1716	2020-01-17 16:13:52	0	0.1741										1716	2020-02-04 08:35:28	0
																																		1717	2020-01-17 16:13:53	0	0.177										1717	2020-02-04 08:35:29	0
																																		1718	2020-01-17 16:13:54	0	0.1785										1718	2020-02-04 08:35:30	0
																																		1719	2020-01-17 16:13:55	0	0.1754										1719	2020-02-04 08:35:31	0
																																		1720	2020-01-17 16:13:56	0	0.1795										1720	2020-02-04 08:35:32	0
																																		1721	2020-01-17 16:13:57	0	0.1757										1721	2020-02-04 08:35:33	0
																																		1722	2020-01-17 16:13:58	0	0.1774										1722	2020-02-04 08:35:34	0
																																		1723	2020-01-17 16:13:59	0	0.1769										1723	2020-02-04 08:35:35	0
																																		1724	2020-01-17 16:14:00	0	0.1778										1724	2020-02-04 08:35:36	0
																																		1725	2020-01-17 16:14:01	0	0.1768										1725	2020-02-04 08:35:37	0
																																		1726	2020-01-17 16:14:02	0	0.1753										1726	2020-02-04 08:35:38	0
																																		1727	2020-01-17 16:14:03	0	0.1772										1727	2020-02-04 08:35:39	0
																																		1728	2020-01-17 16:14:04	0	0.1583										1728	2020-02-04 08:35:40	0
																																		1729	2020-01-17 16:14:05	0	0.1663										1729	2020-02-04 08:35:41	0
																																		1730	2020-01-17 16:14:06	0	0.1683										1730	2020-02-04 08:35:42	0
																																		1731	2020-01-17 16:14:07	0	0.1695										1731	2020-02-04 08:35:43	0
																																		1732	2020-01-17 16:14:08	0	0.1671										1732	2020-02-04 08:35:44	0
																																		1733	2020-01-17 16:14:09	0	0.1627										1733	2020-02-04 08:35:45	0
																																		1734	2020-01-17 16:14:10	0	0.1637										1734	2020-02-04 08:35:46	0
																																		1735	2020-01-17 16:14:11	0	0.1638										1735	2020-02-04 08:35:47	0
																																		1736	2020-01-17 16:14:12	0	0.1635										1736	2020-02-04 08:35:48	0
																																		1737	2020-01-17 16:14:13	0	0.1646										1737	2020-02-04 08:35:49	0
																																		1738	2020-01-17 16:14:14	0	0.1692										1738	2020-02-04 08:35:50	0
																																		1739	2020-01-17 16:14:15	0	0.1674										1739	2020-02-04 08:35:51	0
																																		1740	2020-01-17 16:14:16	0	0.1706										1740	2020-02-04 08:35:52	0
																																		1741	2020-01-17 16:14:17	0	0.1705										1741	2020-02-04 08:35:53	0
																																		1742	2020-01-17 16:14:18	0	0.1715										1742	2020-02-04 08:35:54	0
																																		1743	2020-01-17 16:14:19	0	0.1681										1743	2020-02-04 08:35:55	0
																																		1744	2020-01-17 16:14:20	0	0.1694										1744	2020-02-04 08:35:56	0
																																		1745	2020-01-17 16:14:21	0	0.1689										1745	2020-02-04 08:35:57	0
																																		1746	2020-01-17 16:14:22	0	0.1685										1746	2020-02-04 08:35:58	0
																																		1747	2020-01-17 16:14:23	0	0.1668										1747	2020-02-04 08:35:59	0
																																		1748	2020-01-17 16:14:24	0	0.1668										1748	2020-02-04 08:36:00	0
																																		1749	2020-01-17 16:14:25	0	0.1619										1749	2020-02-04 08:36:01	0
																																		1750	2020-01-17 16:14:26	0	0.1623										1750	2020-02-04 08:36:02	0
																																		1751	2020-01-17 16:14:27	0	0.1608										1751	2020-02-04 08:36:03	0
																																		1752	2020-01-17 16:14:28	0	0.1607										1752	2020-02-04 08:36:04	0
																																		1753	2020-01-17 16:14:29	0	0.1623										1753	2020-02-04 08:36:05	0
																																		1754	2020-01-17 16:14:30	0	0.1608										1754	2020-02-04 08:36:06	0
																																		1755	2020-01-17 16:14:31	0	0.1599										1755	2020-02-04 08:36:07	0
																																		1756	2020-01-17 16:14:32	0	0.157										1756	2020-02-04 08:36:08	0
																																		1757	2020-01-17 16:14:33	0	0.1594										1757	2020-02-04 08:36:09	0
																																		1758	2020-01-17 16:14:34	0	0.1605										1758	2020-02-04 08:36:10	0
																																		1759	2020-01-17 16:14:35	0	0.1589										1759	2020-02-04 08:36:11	0
																																		1760	2020-01-17 16:14:36	0	0.1612										1760	2020-02-04 08:36:12	0
																																		1761	2020-01-17 16:14:37	0	0.1609										1761	2020-02-04 08:36:13	0
																																		1762	2020-01-17 16:14:38	0	0.1628										1762	2020-02-04 08:36:14	0
																																		1763	2020-01-17 16:14:39	0	0.1645										1763	2020-02-04 08:36:15	0
																																		1764	2020-01-17 16:14:40	0	0.1641										1764	2020-02-04 08:36:16	0
																																		1765	2020-01-17 16:14:41	0	0.1639										1765	2020-02-04 08:36:17	0
																																		1766	2020-01-17 16:14:42	0	0.1626										1766	2020-02-04 08:36:18	0
																																		1767	2020-01-17 16:14:43	0	0.1646										1767	2020-02-04 08:36:19	0
																																		1768	2020-01-17 16:14:44	0	0.1636										1768	2020-02-04 08:36:20	0
																																		1769	2020-01-17 16:14:45	0	0.166										1769	2020-02-04 08:36:21	0
																																		1770	2020-01-17 16:14:46	0	0.1648										1770	2020-02-04 08:36:22	0
																																		1771	2020-01-17 16:14:47	0	0.1672										1771	2020-02-04 08:36:23	0
																																		1772	2020-01-17 16:14:48	0	0.167										1772	2020-02-04 08:36:24	0
																																		1773	2020-01-17 16:14:49	0	0.1645										1773	2020-02-04 08:36:25	0
																																		1774	2020-01-17 16:14:50	0	0.167										1774	2020-02-04 08:36:26	0
																																		1775	2020-01-17 16:14:51	0	0.1668										1775	2020-02-04 08:36:27	0
																																		1776	2020-01-17 16:14:52	0	0.169										1776	2020-02-04 08:36:28	0
																																		1777	2020-01-17 16:14:53	0	0.1677										1777	2020-02-04 08:36:29	0
																																		1778	2020-01-17 16:14:54	0	0.1677										1778	2020-02-04 08:36:30	0
																																		1779	2020-01-17 16:14:55	0	0.1704										1779	2020-02-04 08:36:31	0
																																		1780	2020-01-17 16:14:56	0	0.1689										1780	2020-02-04 08:36:32	0
																																		1781	2020-01-17 16:14:57	0	0.1686										1781	2020-02-04 08:36:33	0
																																		1782	2020-01-17 16:14:58	0	0.1695										1782	2020-02-04 08:36:34	0
																																		1783	2020-01-17 16:14:59	0	0.1705										1783	2020-02-04 08:36:35	0
																																		1784	2020-01-17 16:15:00	0	0.1704										1784	2020-02-04 08:36:36	0
																																		1785	2020-01-17 16:15:01	0	0.1705										1785	2020-02-04 08:36:37	0
																																		1786	2020-01-17 16:15:02	0	0.1709										1786	2020-02-04 08:36:38	0
																																		1787	2020-01-17 16:15:03	0	0.1706										1787	2020-02-04 08:36:39	0
																																		1788	2020-01-17 16:15:04	0	0.1721										1788	2020-02-04 08:36:40	0
																																		1789	2020-01-17 16:15:05	0	0.1736										1789	2020-02-04 08:36:41	0
																																		1790	2020-01-17 16:15:06	0	0.1735										1790	2020-02-04 08:36:42	0
																																		1791	2020-01-17 16:15:07	0	0.1749										1791	2020-02-04 08:36:43	0
																																		1792	2020-01-17 16:15:08	0	0.1757										1792	2020-02-04 08:36:44	0
																																		1793	2020-01-17 16:15:09	0	0.1773										1793	2020-02-04 08:36:45	0
																																		1794	2020-01-17 16:15:10	0	0.1773										1794	2020-02-04 08:36:46	0
																																		1795	2020-01-17 16:15:11	0	0.1773										1795	2020-02-04 08:36:47	0
																																		1796	2020-01-17 16:15:12	0	0.1789										1796	2020-02-04 08:36:48	0
																																		1797	2020-01-17 16:15:13	0	0.1783										1797	2020-02-04 08:36:49	0
																																		1798	2020-01-17 16:15:14	0	0.1828										1798	2020-02-04 08:36:50	0
																																		1799	2020-01-17 16:15:15	0	0.1827										1799	2020-02-04 08:36:51	0
																																		1800	2020-01-17 16:15:16	0	0.1843										1800	2020-02-04 08:36:52	0
																																		1801	2020-01-17 16:15:17	0	0.1849										1801	2020-02-04 08:36:53	0
																																		1802	2020-01-17 16:15:18	0	0.1864										1802	2020-02-04 08:36:54	0
																																		1803	2020-01-17 16:15:19	0	0.1874										1803	2020-02-04 08:36:55	0
																																		1804	2020-01-17 16:15:20	0	0.1889										1804	2020-02-04 08:36:56	0
																																		1805	2020-01-17 16:15:21	0	0.1922										1805	2020-02-04 08:36:57	0
																																		1806	2020-01-17 16:15:22	0	0.1883										1806	2020-02-04 08:36:58	0
																																		1807	2020-01-17 16:15:23	0	0.1905										1807	2020-02-04 08:36:59	0
																																		1808	2020-01-17 16:15:24	0	0.1925										1808	2020-02-04 08:37:00	0
																																		1809	2020-01-17 16:15:25	0	0.1909										1809	2020-02-04 08:37:01	0
																																		1810	2020-01-17 16:15:26	0	0.1947										1810	2020-02-04 08:37:02	0
																																		1811	2020-01-17 16:15:27	0	0.193										1811	2020-02-04 08:37:03	0
																																		1812	2020-01-17 16:15:28	0	0.1943										1812	2020-02-04 08:37:04	0
																																		1813	2020-01-17 16:15:29	0	0.1964										1813	2020-02-04 08:37:05	0
																																		1814	2020-01-17 16:15:30	0	0.1963										1814	2020-02-04 08:37:06	0
																																		1815	2020-01-17 16:15:31	0	0.1954										1815	2020-02-04 08:37:07	0
																																		1816	2020-01-17 16:15:32	0	0.1964										1816	2020-02-04 08:37:08	0
																																		1817	2020-01-17 16:15:33	0	0.197										1817	2020-02-04 08:37:09	0
																																		1818	2020-01-17 16:15:34	0	0.1967										1818	2020-02-04 08:37:10	0
																																		1819	2020-01-17 16:15:35	0	0.1981										1819	2020-02-04 08:37:11	0
																																		1820	2020-01-17 16:15:36	0	0.1975										1820	2020-02-04 08:37:12	0
																																		1821	2020-01-17 16:15:37	0	0.1992										1821	2020-02-04 08:37:13	0
																																		1822	2020-01-17 16:15:38	0	0.1973										1822	2020-02-04 08:37:14	0
																																		1823	2020-01-17 16:15:39	0	0.1981										1823	2020-02-04 08:37:15	0
																																		1824	2020-01-17 16:15:40	0	0.1986										1824	2020-02-04 08:37:16	0
																																		1825	2020-01-17 16:15:41	0	0.1991										1825	2020-02-04 08:37:17	0
																																		1826	2020-01-17 16:15:42	0	0.1983										1826	2020-02-04 08:37:18	0
																																		1827	2020-01-17 16:15:43	0	0.1986										1827	2020-02-04 08:37:19	0
																																		1828	2020-01-17 16:15:44	0	0.1978										1828	2020-02-04 08:37:20	0
																																		1829	2020-01-17 16:15:45	0	0.1982										1829	2020-02-04 08:37:21	0
																																		1830	2020-01-17 16:15:46	0	0.1986										1830	2020-02-04 08:37:22	0
																																		1831	2020-01-17 16:15:47	0	0.1997										1831	2020-02-04 08:37:23	0
																																		1832	2020-01-17 16:15:48	0	0.1986										1832	2020-02-04 08:37:24	0
																																		1833	2020-01-17 16:15:49	0	0.198										1833	2020-02-04 08:37:25	0
																																		1834	2020-01-17 16:15:50	0	0.2003										1834	2020-02-04 08:37:26	0
																																		1835	2020-01-17 16:15:51	0	0.1986										1835	2020-02-04 08:37:27	0
																																		1836	2020-01-17 16:15:52	0	0.198										1836	2020-02-04 08:37:28	0
																																		1837	2020-01-17 16:15:53	0	0.1975										1837	2020-02-04 08:37:29	0
																																		1838	2020-01-17 16:15:54	0	0.1998										1838	2020-02-04 08:37:30	0
																																		1839	2020-01-17 16:15:55	0	0.1988										1839	2020-02-04 08:37:31	0
																																		1840	2020-01-17 16:15:56	0	0.1992										1840	2020-02-04 08:37:32	0
																																		1841	2020-01-17 16:15:57	0	0.1991										1841	2020-02-04 08:37:33	0
																																		1842	2020-01-17 16:15:58	0	0.2002										1842	2020-02-04 08:37:34	0
																																		1843	2020-01-17 16:15:59	0	0.1995										1843	2020-02-04 08:37:35	0
																																		1844	2020-01-17 16:16:00	0	0.2014										1844	2020-02-04 08:37:36	0
																																		1845	2020-01-17 16:16:01	0	0.202										1845	2020-02-04 08:37:37	0
																																		1846	2020-01-17 16:16:02	0	0.2003										1846	2020-02-04 08:37:38	0
																																		1847	2020-01-17 16:16:03	0	0.2012										1847	2020-02-04 08:37:39	0
																																		1848	2020-01-17 16:16:04	0	0.2015										1848	2020-02-04 08:37:40	0
																																		1849	2020-01-17 16:16:05	0	0.2002										1849	2020-02-04 08:37:41	0
																																		1850	2020-01-17 16:16:06	0	0.2019										1850	2020-02-04 08:37:42	0
																																		1851	2020-01-17 16:16:07	0	0.2004										1851	2020-02-04 08:37:43	0
																																		1852	2020-01-17 16:16:08	0	0.2022										1852	2020-02-04 08:37:44	0
																																		1853	2020-01-17 16:16:09	0	0.2047										1853	2020-02-04 08:37:45	0
																																		1854	2020-01-17 16:16:10	0	0.203										1854	2020-02-04 08:37:46	0
																																		1855	2020-01-17 16:16:11	0	0.2029										1855	2020-02-04 08:37:47	0
																																		1856	2020-01-17 16:16:12	0	0.2011										1856	2020-02-04 08:37:48	0
																																		1857	2020-01-17 16:16:13	0	0.2029										1857	2020-02-04 08:37:49	0
																																		1858	2020-01-17 16:16:14	0	0.2021										1858	2020-02-04 08:37:50	0
																																		1859	2020-01-17 16:16:15	0	0.2026										1859	2020-02-04 08:37:51	0
																																		1860	2020-01-17 16:16:16	0	0.2043										1860	2020-02-04 08:37:52	0
																																		1861	2020-01-17 16:16:17	0	0.2063										1861	2020-02-04 08:37:53	0
																																		1862	2020-01-17 16:16:18	0	0.2048										1862	2020-02-04 08:37:54	0
																																		1863	2020-01-17 16:16:19	0	0.2029										1863	2020-02-04 08:37:55	0
																																		1864	2020-01-17 16:16:20	0	0.2022										1864	2020-02-04 08:37:56	0
																																		1865	2020-01-17 16:16:21	0	0.205										1865	2020-02-04 08:37:57	0
																																		1866	2020-01-17 16:16:22	0	0.2068										1866	2020-02-04 08:37:58	0
																																		1867	2020-01-17 16:16:23	0	0.2054										1867	2020-02-04 08:37:59	0
																																		1868	2020-01-17 16:16:24	0	0.2054										1868	2020-02-04 08:38:00	0
																																		1869	2020-01-17 16:16:25	0	0.2056										1869	2020-02-04 08:38:01	0
																																		1870	2020-01-17 16:16:26	0	0.2056										1870	2020-02-04 08:38:02	0
																																		1871	2020-01-17 16:16:27	0	0.2074										1871	2020-02-04 08:38:03	0
																																		1872	2020-01-17 16:16:28	0	0.2055										1872	2020-02-04 08:38:04	0
																																		1873	2020-01-17 16:16:29	0	0.2054										1873	2020-02-04 08:38:05	0
																																		1874	2020-01-17 16:16:30	0	0.2076										1874	2020-02-04 08:38:06	0
																																		1875	2020-01-17 16:16:31	0	0.2068										1875	2020-02-04 08:38:07	0
																																		1876	2020-01-17 16:16:32	0	0.2046										1876	2020-02-04 08:38:08	0
																																		1877	2020-01-17 16:16:33	0	0.2081										1877	2020-02-04 08:38:09	0
																																		1878	2020-01-17 16:16:34	0	0.2062										1878	2020-02-04 08:38:10	0
																																		1879	2020-01-17 16:16:35	0	0.2049										1879	2020-02-04 08:38:11	0
																																		1880	2020-01-17 16:16:36	0	0.2072										1880	2020-02-04 08:38:12	0
																																		1881	2020-01-17 16:16:37	0	0.2083										1881	2020-02-04 08:38:13	0
																																		1882	2020-01-17 16:16:38	0	0.2099										1882	2020-02-04 08:38:14	0
																																		1883	2020-01-17 16:16:39	0	0.2092										1883	2020-02-04 08:38:15	0
																																		1884	2020-01-17 16:16:40	0	0.2083										1884	2020-02-04 08:38:16	0
																																		1885	2020-01-17 16:16:41	0	0.2087										1885	2020-02-04 08:38:17	0
																																		1886	2020-01-17 16:16:42	0	0.2076										1886	2020-02-04 08:38:18	0
																																		1887	2020-01-17 16:16:43	0	0.2103										1887	2020-02-04 08:38:19	0
																																		1888	2020-01-17 16:16:44	0	0.2104										1888	2020-02-04 08:38:20	0
																																		1889	2020-01-17 16:16:45	0	0.2072										1889	2020-02-04 08:38:21	0
																																		1890	2020-01-17 16:16:46	0	0.2104										1890	2020-02-04 08:38:22	0
																																		1891	2020-01-17 16:16:47	0	0.2094										1891	2020-02-04 08:38:23	0
																																		1892	2020-01-17 16:16:48	0	0.2114										1892	2020-02-04 08:38:24	0
																																		1893	2020-01-17 16:16:49	0	0.2105										1893	2020-02-04 08:38:25	0
																																		1894	2020-01-17 16:16:50	0	0.2117										1894	2020-02-04 08:38:26	0
																																		1895	2020-01-17 16:16:51	0	0.2122										1895	2020-02-04 08:38:27	0
																																		1896	2020-01-17 16:16:52	0	0.2097										1896	2020-02-04 08:38:28	0
																																		1897	2020-01-17 16:16:53	0	0.2126										1897	2020-02-04 08:38:29	0
																																		1898	2020-01-17 16:16:54	0	0.2142										1898	2020-02-04 08:38:30	0
																																		1899	2020-01-17 16:16:55	0	0.2111										1899	2020-02-04 08:38:31	0
																																		1900	2020-01-17 16:16:56	0	0.2139										1900	2020-02-04 08:38:32	0
																																		1901	2020-01-17 16:16:57	0	0.2136										1901	2020-02-04 08:38:33	0
																																		1902	2020-01-17 16:16:58	0	0.2129										1902	2020-02-04 08:38:34	0
																																		1903	2020-01-17 16:16:59	0	0.2111										1903	2020-02-04 08:38:35	0
																																		1904	2020-01-17 16:17:00	0	0.2151										1904	2020-02-04 08:38:36	0
																																		1905	2020-01-17 16:17:01	0	0.2134										1905	2020-02-04 08:38:37	0
																																		1906	2020-01-17 16:17:02	0	0.2129										1906	2020-02-04 08:38:38	0
																																		1907	2020-01-17 16:17:03	0	0.2124										1907	2020-02-04 08:38:39	0
																																		1908	2020-01-17 16:17:04	0	0.2138										1908	2020-02-04 08:38:40	0
																																		1909	2020-01-17 16:17:05	0	0.2154										1909	2020-02-04 08:38:41	0
																																		1910	2020-01-17 16:17:06	0	0.2159										1910	2020-02-04 08:38:42	0
																																		1911	2020-01-17 16:17:07	0	0.2174										1911	2020-02-04 08:38:43	0
																																		1912	2020-01-17 16:17:08	0	0.2138										1912	2020-02-04 08:38:44	0
																																		1913	2020-01-17 16:17:09	0	0.2135										1913	2020-02-04 08:38:45	0
																																		1914	2020-01-17 16:17:10	0	0.2173										1914	2020-02-04 08:38:46	0
																																		1915	2020-01-17 16:17:11	0	0.2153										1915	2020-02-04 08:38:47	0
[truncated: 1,265 more rows]
[truncated: 131 more columns]

## Sheet: Fig 1c
Fig 1c
	GRAPHTEC Corporation
	GL220
	Ver1.09
	1s
	7326
	2020-02-14	16:05:14
[truncated: 7,335 more rows]

## Sheet: Fig 1d
Fig 1d
[truncated: 967 more rows]

## Sheet: Fig 1e
Fig 1e
[truncated: 5,498 more rows]

[truncated: 54 more sheets: Fig 2a, Fig 3a,c, Fig 3b,d, Fig 4a, Fig 4b, Supplementary Fig 1c, Supplementary Fig 2, Supplementary Fig 3a, Supplementary Fig 4a, Supplementary Fig 4b, Supplementary Fig 5, Supplementary Fig 6, Supplementary Fig 7, Supplementary Fig 8a, Supplementary Fig 8b, Supplementary Fig 9a, Supplementary Fig 9b, Supplementary Fig 9c, Supplementary Fig 9d, Supplementary Fig 9e …]
